# Supplementary material for: The TMBIM1-YBX1 axis orchestrates MDSC recruitment and immunosuppressive microenvironment in pancreatic cancer
Source: Theranostics. 2025 Feb 3;15(7):2794–813. doi: 10.7150/thno.111180 (PMC11898282; doi:10.7150/thno.111180)
Supplement: Supplementary file 2 — Supplementary table 6. [file thnov15p2794s2.csv]

	p_val	avg_log2FC	pct.1	pct.2	p_val_adj	gene
MYL6	0	-0.553859414773277	0.965	0.977	0	MYL6
OLFM4	4.12426143534321e-285	2.64851872088609	0.568	0.31	1.53377158518979e-280	OLFM4
RPS12	1.14749900296503e-258	0.250040352205821	0.991	0.987	4.26743404212663e-254	RPS12
TFF1	3.06179343442857e-248	-0.940393644523789	0.445	0.725	1.13865036032964e-243	TFF1
MMP7	1.13179095314421e-245	1.01651947792632	0.781	0.507	4.20901737564799e-241	MMP7
MALAT1	1.9496381880955e-241	1.37913146862438	0.991	0.997	7.25050945770836e-237	MALAT1
UGT2B7	1.4658606056752e-240	3.77999948882898	0.182	0.014	5.45138900644549e-236	UGT2B7
RPL13A	7.25938703478443e-236	0.0857447395465707	0.994	0.989	2.69969344436598e-231	RPL13A
RPL28	4.61693155920468e-229	0.170489192785793	0.996	0.995	1.71699067755263e-224	RPL28
PGC	2.50574356891445e-225	-1.98074052909125	0.105	0.319	9.31860975843595e-221	PGC
MT-CO3	5.54159980188237e-223	0.0277660834905094	0.925	0.996	2.06086555032204e-218	MT-CO3
CLDN10	1.69153233047727e-221	1.22846728976512	0.486	0.211	6.29063958381194e-217	CLDN10
RPS24	6.80051592263679e-217	0.25381945393076	0.989	0.984	2.5290438664694e-212	RPS24
SPINK1	2.75965027782434e-214	0.878348805312253	0.801	0.741	1.02628634182009e-209	SPINK1
FABP1	1.193088172122e-202	-5.10621178659818	0.008	0.137	4.4369756033045e-198	FABP1
S100A4	3.70335180795608e-201	-1.15775271041446	0.639	0.787	1.37723950386079e-196	S100A4
RPL13	1.05697956235417e-199	0.29762273842697	0.998	0.997	3.93080129443892e-195	RPL13
CSTB	2.66756796074734e-193	-0.519112574855966	0.895	0.904	9.92041848922328e-189	CSTB
TFF2	3.68529452263177e-193	-1.10279465032691	0.373	0.599	1.37052418002153e-188	TFF2
RPS28	1.38931134050991e-187	0.0455046225046138	0.978	0.985	5.16670994422229e-183	RPS28
REG1A	1.74675430777777e-183	0.949178375770857	0.485	0.236	6.49600459519473e-179	REG1A
RPL30	1.43730409916319e-182	0.0957152058022794	0.982	0.987	5.34519021437799e-178	RPL30
MT-ND5	4.25342396193125e-179	-0.691881934323417	0.833	0.918	1.58180583720261e-174	MT-ND5
RPL18	2.01295527523738e-178	-0.123256774530856	0.972	0.982	7.48597937308029e-174	RPL18
MT-CO2	1.36965345495738e-177	-0.209278450673353	0.922	0.995	5.09360423364099e-173	MT-CO2
PPY	1.99575199171532e-177	2.22122430616044	0.199	0.038	7.42200208199011e-173	PPY
HLA-DRB5	2.55983782798867e-176	1.89219023361045	0.265	0.077	9.51978089850708e-172	HLA-DRB5
KRT13	1.5108694514203e-174	-2.55465952433305	0.032	0.152	5.61877240288694e-170	KRT13
CXCL17	3.57876568675615e-174	-2.0878423761519	0.108	0.271	1.33090717124775e-169	CXCL17
TPM2	6.40458684238602e-174	1.22027685816247	0.608	0.393	2.38180180081494e-169	TPM2
SERF2	3.39328251541017e-169	-0.164833699973339	0.956	0.982	1.26192783465589e-164	SERF2
MT-CYB	3.49018689705166e-169	-0.0397185453885323	0.919	0.991	1.29796560514454e-164	MT-CYB
RARRES2	4.25561312950405e-169	0.904333975084857	0.523	0.282	1.58261996673126e-164	RARRES2
MT-ND2	1.60840856917323e-168	-0.220700927793227	0.915	0.991	5.98151062789833e-164	MT-ND2
UQCRB	1.1102658802275e-167	-0.245220548700532	0.917	0.92	4.12896778197804e-163	UQCRB
LCN2	1.13340366901156e-161	0.978666267564171	0.756	0.609	4.2150149046871e-157	LCN2
MT-CO1	6.95554472930519e-158	-0.177222424487068	0.928	0.995	2.58669752938131e-153	MT-CO1
NOP53	1.89705335765819e-157	-0.493879566293195	0.747	0.811	7.05495173179503e-153	NOP53
URI1	2.47486011685873e-157	-0.960224004524602	0.244	0.232	9.20375728858593e-153	URI1
PHGR1	3.33712764111616e-155	-1.51409737790787	0.189	0.343	1.24104439845469e-150	PHGR1
SUPT5H	1.07884600378739e-154	1.07886162916394	0.486	0.32	4.01212040348493e-150	SUPT5H
EGR1	9.7928320880097e-154	0.800051116297179	0.581	0.348	3.64185632520993e-149	EGR1
REG4	2.02407522742273e-153	1.36951907784465	0.293	0.179	7.5273333632624e-149	REG4
RPS19	6.04244096426951e-152	-0.036864228413962	0.993	0.994	2.24712337020219e-147	RPS19
MED29	1.27830720206669e-151	1.2177690204327	0.417	0.253	4.7538966537658e-147	MED29
RPS2	1.62709599917454e-151	0.0456875397584198	0.989	0.989	6.05100731133021e-147	RPS2
RPS4X	6.79867401925483e-149	-0.168465671810075	0.971	0.978	2.52835888102068e-144	RPS4X
RPL32	1.99806973554783e-145	-0.0159588229246124	0.979	0.989	7.43062153952883e-141	RPL32
ATP5MD	7.56427993490105e-145	-0.341721830819901	0.829	0.854	2.81308006499035e-140	ATP5MD
TFF3	6.2607768893561e-143	-0.942316632493797	0.417	0.621	2.32832031738264e-138	TFF3
GAPDH	6.27283639775238e-142	-0.328559051921938	0.969	0.974	2.33280512796013e-137	GAPDH
RPS18	2.81895050616528e-140	0.091340621282356	0.993	0.996	1.04833950373781e-135	RPS18
RAMP1	4.63808010904019e-140	0.984399150375271	0.441	0.225	1.72485561175096e-135	RAMP1
SAA1	7.61033456977785e-138	1.64551651475423	0.307	0.123	2.83020732315468e-133	SAA1
SELENOW	9.42555368783162e-138	-0.348067559936553	0.769	0.795	3.5052691609677e-133	SELENOW
RPL36	1.02081884096898e-137	0.0876524395106366	0.991	0.985	3.79632318767952e-133	RPL36
MT-ND4	1.66530740527037e-136	-0.397147668276278	0.93	0.994	6.19311170945996e-132	MT-ND4
RPS26	2.10000453919161e-136	-0.457109281736828	0.892	0.895	7.80970688079967e-132	RPS26
RPS29	2.33302879070059e-136	-0.0438668256899173	0.981	0.989	8.67630076973641e-132	RPS29
RPL19	2.20166694291243e-135	-0.101488537461783	0.986	0.987	8.18777919399702e-131	RPL19
GALNT4	8.82690346209198e-134	4.08322671145531	0.115	0.015	3.28263712851739e-129	GALNT4
TMC5	1.08691012835305e-132	0.890130216572572	0.546	0.428	4.04211007633216e-128	TMC5
PAF1	4.24279160288131e-132	1.37248746582635	0.331	0.172	1.57785176919553e-127	PAF1
AL365226.2	3.20139241601198e-131	-1.11517574452775	0.103	0.243	1.1905658255907e-126	AL365226.2
SPRR3	3.82758891853094e-129	-1.91533994745077	0.014	0.11	1.42344204291247e-124	SPRR3
RPS11	4.81040303713772e-129	-0.016209151619428	0.982	0.978	1.78894078548115e-124	RPS11
RPL23A	1.36218254230118e-128	-0.0711300025438257	0.97	0.981	5.06582065656386e-124	RPL23A
RPS9	1.72709434729708e-128	-0.0690543323678106	0.981	0.981	6.42289116816312e-124	RPS9
MT-ND1	3.55682355719341e-128	-0.129664400646686	0.919	0.987	1.32274711268466e-123	MT-ND1
RPLP1	1.52416038578768e-127	0.103832485618577	0.994	0.996	5.66820005870581e-123	RPLP1
CLTA	4.21934688974485e-124	0.403750863278732	0.743	0.671	1.56913291482721e-119	CLTA
SNRPD2	5.9524967173643e-124	-0.344379751882369	0.806	0.836	2.21367400422061e-119	SNRPD2
RPL41	2.74684132178836e-123	-0.480585146219418	0.995	0.997	1.02152281915987e-118	RPL41
RPSA	1.12633955994997e-122	-0.281479836135857	0.913	0.939	4.18874418949793e-118	RPSA
YBX1	1.79532187721403e-122	-0.29002774482667	0.884	0.897	6.67662252917125e-118	YBX1
RPL27	9.87058882175454e-119	-0.202570106299596	0.944	0.959	3.6707732769223e-114	RPL27
MYL12A	1.04078658309102e-117	-0.238602178269469	0.902	0.907	3.87058122385721e-113	MYL12A
RPL3	3.35099748797389e-117	-0.227770697112039	0.972	0.984	1.24620245580261e-112	RPL3
GUK1	2.09064617880081e-116	-0.230108080860545	0.861	0.852	7.77490407434232e-112	GUK1
HSD11B2	5.19745806962141e-116	1.58314347451854	0.249	0.096	1.93288268151151e-111	HSD11B2
ENTPD8	1.31524298923535e-115	2.15249758109555	0.167	0.047	4.89125715266736e-111	ENTPD8
PABPC1	1.79229882707535e-114	-0.229690758084236	0.857	0.911	6.66538010801051e-110	PABPC1
UQCR10	3.0350712212844e-114	-0.345173397792017	0.752	0.784	1.12871263648346e-109	UQCR10
TPI1	9.22924398490013e-114	-0.26294630806587	0.835	0.837	3.43226354554451e-109	TPI1
RPL37	1.01050446951212e-113	0.197848977258165	0.993	0.982	3.75796507166862e-109	RPL37
EIF1	9.79834582427509e-112	-0.13313729593987	0.974	0.974	3.64390682858966e-107	EIF1
RPL7	2.18190108267566e-111	-0.0982844682931652	0.969	0.967	8.11427193636252e-107	RPL7
RPL18A	9.61747343809002e-111	0.0792144595836315	0.992	0.985	3.5766421968913e-106	RPL18A
RPL4	5.95949158788146e-110	-0.27924283891664	0.923	0.938	2.21627532661723e-105	RPL4
FAM153B	7.72764565821467e-110	3.29011072808982	0.085	0.007	2.87383414383345e-105	FAM153B
RPS20	1.04210629997873e-109	-0.144217462964221	0.969	0.959	3.87548911899089e-105	RPS20
RPS8	1.31606180382885e-109	-0.0199189249577127	0.983	0.983	4.89430224225913e-105	RPS8
TIMM50	5.82514157584623e-109	1.08414742693531	0.365	0.222	2.16631190064146e-104	TIMM50
SAMD4B	6.25614009620915e-109	1.04665975923208	0.402	0.256	2.32659594037922e-104	SAMD4B
RPS6	2.5650024869177e-108	-0.133931489560443	0.977	0.977	9.53898774859822e-104	RPS6
NOSIP	9.21545988504219e-107	-0.712757188882809	0.397	0.481	3.42713737664834e-102	NOSIP
CXCL6	3.57763612064986e-106	2.24488207174669	0.16	0.043	1.33048709690848e-101	CXCL6
MT-ATP6	6.96264196143314e-105	-0.0868279347655836	0.95	0.994	2.58933691903737e-100	MT-ATP6
RPS23	7.53393927611326e-104	0.0971202544934449	0.981	0.977	2.80179667739376e-99	RPS23
LAMC2	1.76069830236654e-103	-0.638934496476393	0.356	0.338	6.54786091667092e-99	LAMC2
EEF1A1	1.1885284638966e-102	0.0593428620628895	0.995	0.999	4.42001850438506e-98	EEF1A1
UGT2A3	4.80728631518386e-102	1.63642544809915	0.17	0.05	1.78778170775373e-97	UGT2A3
RPL39	1.39255535962266e-101	-0.0349898346215407	0.974	0.985	5.1787741269007e-97	RPL39
ATP1B1	1.4699225793769e-101	-0.2120309778826	0.69	0.621	5.46649508044476e-97	ATP1B1
RPL12	9.82297048868078e-100	0.165237437367773	0.991	0.98	3.65306449503549e-95	RPL12
RPL38	1.2080035369952e-99	-0.0994508433959456	0.979	0.972	4.49244435373143e-95	RPL38
PTMA	2.46736031204677e-99	0.115094058004559	0.995	0.993	9.17586626447073e-95	PTMA
SNHG5	1.73039391883766e-98	2.19560912003247	0.152	0.045	6.43516194476537e-94	SNHG5
FCGRT	3.94193739835332e-98	-0.562634894656132	0.51	0.619	1.46596709907361e-93	FCGRT
MYL12B	5.33041583923727e-98	-0.18279143076178	0.902	0.898	1.98232834645395e-93	MYL12B
TNNC2	1.85691311416831e-97	1.9258834645352	0.153	0.047	6.90567418028054e-93	TNNC2
COL9A2	4.99771218183419e-96	1.52870656182979	0.174	0.057	1.85859918330232e-91	COL9A2
SERPINA4	8.90401974764545e-96	1.7282632017857	0.182	0.06	3.31131590395187e-91	SERPINA4
SPINK4	1.02501440213709e-95	1.9113462356222	0.156	0.045	3.81192606010763e-91	SPINK4
SAA2	1.66426200603004e-95	2.33731876725034	0.134	0.032	6.18922397422511e-91	SAA2
ZFAS1	5.99710886801626e-95	-0.308250687430594	0.81	0.814	2.23026481692657e-90	ZFAS1
RPS13	1.06936783374398e-94	-0.10111668549477	0.964	0.968	3.97687203691048e-90	RPS13
CCK	1.23555448064038e-94	-3.95116772500552	0.01	0.079	4.5949035580535e-90	CCK
ATP5F1D	2.49187934967941e-94	-0.312578631294464	0.746	0.777	9.26705011352277e-90	ATP5F1D
S100A14	3.80140997454955e-94	-0.554813239856658	0.501	0.542	1.41370635543523e-89	S100A14
RABAC1	3.991287286303e-94	-0.301973625309338	0.711	0.736	1.48431982890322e-89	RABAC1
EIF3E	2.84410827176128e-93	-0.295734748087614	0.776	0.815	1.0576954251853e-88	EIF3E
MAGEA4	7.40991930253492e-93	10.29458880634	0.052	0	2.75567488941971e-88	MAGEA4
MT-ND4L	1.15091679987249e-92	-0.535839397706067	0.625	0.729	4.28014448704581e-88	MT-ND4L
RPS5	4.23953118414768e-92	-0.198926038773126	0.952	0.959	1.57663925207268e-87	RPS5
BSG	4.26337206498332e-92	-0.190257926784823	0.766	0.771	1.58550543724665e-87	BSG
TLN1	7.17563542602236e-92	0.831810844570625	0.409	0.325	2.66854705858346e-87	TLN1
RPS21	1.093508892681e-91	-0.15639343341485	0.961	0.974	4.06665022099138e-87	RPS21
H3F3B	9.03084528646547e-91	-0.0684960492507392	0.954	0.956	3.35848105358364e-86	H3F3B
RHOV	1.13347999168936e-90	1.54816030233726	0.196	0.071	4.21529874109354e-86	RHOV
RPL9	3.9286874204364e-90	-0.171476260973411	0.967	0.981	1.46103956478609e-85	RPL9
FAU	1.0901798865609e-89	-0.103349981977213	0.981	0.979	4.05426998013133e-85	FAU
METTL7A	2.54531313135694e-89	0.757267941828131	0.366	0.206	9.46576500420332e-85	METTL7A
LRIG3	3.80030636593808e-88	1.40457998035167	0.218	0.087	1.41329593442871e-83	LRIG3
PAK4	8.56440762871584e-88	1.19351459766752	0.276	0.143	3.18501755304313e-83	PAK4
UBA52	1.20788308004186e-87	-0.104237461480351	0.967	0.964	4.49199638636767e-83	UBA52
PMEPA1	4.36429749854383e-87	-0.33336348596277	0.572	0.506	1.62303859673347e-82	PMEPA1
COX6B1	5.23833088869038e-87	0.0136347536826573	0.904	0.901	1.94808287419506e-82	COX6B1
MT-ND3	7.43053483813668e-87	-0.24924611870208	0.918	0.984	2.76334160095465e-82	MT-ND3
SNU13	3.41968113654193e-86	-0.362703453620989	0.665	0.712	1.27174521786858e-81	SNU13
RPL37A	1.45581385129122e-85	0.0361076226095385	0.987	0.989	5.41402613156693e-81	RPL37A
HLA-C	2.54513520749973e-85	-0.192736589393952	0.949	0.951	9.46510332317073e-81	HLA-C
CREB3	3.17521318253596e-85	1.07174974822236	0.3	0.217	1.1808300304533e-80	CREB3
TPT1	1.66539696411176e-84	0.16368929382931	0.998	0.998	6.19344476983521e-80	TPT1
COX6C	1.69304633781163e-84	-0.177129467423163	0.891	0.89	6.29627002568767e-80	COX6C
COL9A3	2.0491869988745e-84	2.11675722870377	0.117	0.031	7.62072153011436e-80	COL9A3
NTS	2.5652778543831e-84	1.39760570772155	0.109	0.027	9.54001181266532e-80	NTS
CD52	3.93939720343853e-84	-1.01694402815643	0.267	0.392	1.46502242598675e-79	CD52
RPL35A	5.74204965434311e-84	-0.0175453071950025	0.98	0.977	2.13541084595366e-79	RPL35A
COX7A2	7.38218588437854e-84	-0.206802638015096	0.853	0.864	2.74536110854153e-79	COX7A2
TCEAL4	1.64281390611039e-82	0.406944253410674	0.556	0.387	6.10946063543394e-78	TCEAL4
NDUFA3	4.93423217281558e-82	-0.32708565829612	0.719	0.735	1.83499160274839e-77	NDUFA3
SLC16A4	1.14672950827424e-81	1.26972086768195	0.173	0.064	4.26457236832106e-77	SLC16A4
RPL35	9.962018787245e-81	0.170829042905944	0.989	0.972	3.70477516678854e-76	RPL35
SCIN	1.21216884130889e-80	1.66336209236599	0.161	0.054	4.50793470394364e-76	SCIN
ONECUT2	1.51093707042657e-80	0.650848891803748	0.335	0.3	5.61902387120937e-76	ONECUT2
APOD	1.51595188251963e-80	0.965315810441079	0.292	0.158	5.63767345590225e-76	APOD
ARF1	2.19800525294088e-80	-0.181963297775758	0.818	0.791	8.17416173516184e-76	ARF1
C8orf59	2.67080501860287e-80	-0.485183934945685	0.506	0.6	9.9324567836822e-76	C8orf59
SMIM26	3.85820840548216e-80	-0.366887513553997	0.621	0.652	1.43482912391476e-75	SMIM26
RPL14	4.75129903111591e-80	-0.0573212598647554	0.974	0.974	1.76696059668169e-75	RPL14
SULT1E1	6.32557825725583e-80	2.17945699969079	0.12	0.031	2.35241929809087e-75	SULT1E1
TACC1	1.29357184549381e-79	0.510215564039788	0.572	0.4	4.81066433620693e-75	TACC1
BST2	1.35247849027265e-79	0.201017837623142	0.725	0.581	5.02973225747497e-75	BST2
KIF12	2.70401116310273e-79	1.14679326679631	0.251	0.118	1.00559471144628e-74	KIF12
HPN	3.23912640361252e-79	1.86096732996608	0.135	0.044	1.20459871823946e-74	HPN
RPL24	6.3338648999472e-79	-0.0645126225953687	0.974	0.975	2.35550101764137e-74	RPL24
SYNE4	1.19589171349134e-78	1.86888699400263	0.117	0.033	4.44740169330295e-74	SYNE4
SNHG8	1.73653608496712e-78	-0.444394292555377	0.554	0.591	6.45800404638422e-74	SNHG8
CRACR2B	2.70912583264514e-78	0.829735469781182	0.405	0.267	1.0074968059024e-73	CRACR2B
CAVIN3	3.2787919358772e-78	0.329310590736224	0.524	0.371	1.21934993303337e-73	CAVIN3
EID2	3.66005932494915e-78	1.5488942055969	0.17	0.066	1.36113946235534e-73	EID2
NPC2	3.79471443628836e-78	-0.302413490205269	0.747	0.77	1.41121635171128e-73	NPC2
SRSF5	7.41013170709324e-78	-0.325929144416076	0.737	0.765	2.75575388055091e-73	SRSF5
HOXA10	7.465462462184e-78	1.97431147743486	0.118	0.032	2.77633083506161e-73	HOXA10
CP	2.79021486666272e-77	0.680832319336465	0.189	0.093	1.0376530067632e-72	CP
JUN	6.38271837901967e-77	0.451326446464763	0.824	0.703	2.37366913797363e-72	JUN
RPS15	1.25132640889223e-76	0.057733392108704	0.99	0.98	4.65355778202932e-72	RPS15
RPL26	2.83591712213158e-76	0.0317380079810508	0.975	0.972	1.05464921854951e-71	RPL26
ALDH2	4.08689001482021e-76	0.651005358891937	0.525	0.368	1.51987352761149e-71	ALDH2
HES1	5.39578827392349e-76	0.675852224162665	0.553	0.397	2.00663970118941e-71	HES1
RPS10	1.22072447932284e-75	-0.15007314351434	0.926	0.944	4.53975226615372e-71	RPS10
GNAS	1.61794729921808e-75	-0.27721503957923	0.835	0.836	6.01698421106211e-71	GNAS
NPM1	2.55273466985309e-75	-0.167227021216216	0.914	0.914	9.49336496371664e-71	NPM1
SUCNR1	3.53691828227385e-75	2.31598755940311	0.088	0.016	1.31534453999482e-70	SUCNR1
RGS11	6.96661843167826e-75	2.28668060501034	0.091	0.018	2.59081572855683e-70	RGS11
EEF1B2	7.78626490674777e-75	-0.246261441829096	0.862	0.882	2.89563405617043e-70	EEF1B2
AQP3	1.63653562695714e-74	0.778552302393889	0.252	0.128	6.08611234309091e-70	AQP3
ZC3H12A	2.38350819189064e-74	0.875728780901642	0.31	0.173	8.86402861482208e-70	ZC3H12A
LY6K	2.64986122031836e-74	-2.33664620989142	0.03	0.089	9.85456889224196e-70	LY6K
ANXA1	5.80158770680971e-74	0.0498529274049346	0.798	0.677	2.15755245228546e-69	ANXA1
ECM1	8.28278678370714e-74	-1.19896032683701	0.161	0.276	3.08028557699285e-69	ECM1
MTRNR2L12	1.23727931307024e-73	-4.33858868139287	0.025	0.051	4.60131803737693e-69	MTRNR2L12
TCF25	4.1677128311952e-73	0.491887766793058	0.683	0.528	1.54993072479318e-68	TCF25
IFITM3	8.28961261126386e-73	0.265257147401301	0.941	0.872	3.08282403400292e-68	IFITM3
PI3	1.12851426886802e-72	-0.584902919980239	0.291	0.275	4.1968317144933e-68	PI3
PLAT	6.14726557436781e-72	0.802339785845739	0.397	0.243	2.28610659445164e-67	PLAT
KRT20	1.06430867835833e-71	-4.89034854038018	0.001	0.046	3.9580575439468e-67	KRT20
PLAUR	1.40186320735093e-71	-0.671100692854411	0.387	0.499	5.21338908181738e-67	PLAUR
SLPI	3.34867109531572e-71	-0.185748280293908	0.694	0.627	1.24533729363696e-66	SLPI
PTMS	6.08677461801089e-71	0.335739882392398	0.698	0.551	2.26361061269207e-66	PTMS
RPL31	1.26624411969253e-70	-0.170678357982279	0.97	0.962	4.70903525672455e-66	RPL31
B2M	1.98849663258141e-70	-0.276929176246719	0.99	0.997	7.39502012690699e-66	B2M
IER2	4.0066579213172e-70	0.51652323633462	0.695	0.556	1.49003601435866e-65	IER2
CLDN15	8.96299052858671e-70	-1.10716913367532	0.149	0.233	3.33324654767611e-65	CLDN15
SLC14A1	1.5798662404144e-69	2.24150389445025	0.098	0.023	5.87536456147712e-65	SLC14A1
RPL36A	2.79394936024412e-69	-0.150499307695836	0.963	0.967	1.03904182758119e-64	RPL36A
PCK1	3.50075763136335e-69	-2.52525167274623	0.022	0.092	1.30189675552772e-64	PCK1
SYTL2	4.2130451688034e-69	0.897602874767781	0.33	0.189	1.5667893678263e-64	SYTL2
ERBB3	4.63919266986378e-69	-0.0222095675582232	0.47	0.383	1.72526936199564e-64	ERBB3
SCGB2A1	6.67750844462263e-69	1.62610222686573	0.151	0.057	2.48329861547071e-64	SCGB2A1
MT1F	2.43360365108295e-68	0.770492072385511	0.392	0.271	9.05032861801239e-64	MT1F
ATP5ME	3.55201604985937e-68	-0.155949250901302	0.867	0.869	1.3209592487822e-63	ATP5ME
TMEM45A	5.62144050385693e-68	1.0590661306531	0.246	0.124	2.09055750897935e-63	TMEM45A
PSENEN	5.89611821685517e-68	0.459986531421194	0.552	0.495	2.19270740366627e-63	PSENEN
ZFP36	6.01447049846964e-68	0.343189936241964	0.819	0.781	2.23672143367587e-63	ZFP36
HMGA1	6.75031034880927e-68	-0.444291146218843	0.464	0.522	2.51037291561868e-63	HMGA1
HMGCS2	7.97689407522311e-68	2.13296096355941	0.088	0.018	2.96652713763472e-63	HMGCS2
RPS27	9.14020785975187e-68	0.0768540559374342	0.994	0.995	3.39915190096312e-63	RPS27
TP53I3	9.22178135012608e-68	0.853375937738198	0.359	0.219	3.42948826629839e-63	TP53I3
CXCR4	9.90451038073715e-68	-0.846316599495107	0.288	0.425	3.68338836549234e-63	CXCR4
RPL27A	2.50978293706241e-67	0.0897879285033354	0.988	0.984	9.3336317646414e-63	RPL27A
LY6D	4.16486332105802e-67	-1.46581591086872	0.091	0.193	1.54887102046827e-62	LY6D
GPX2	1.15405967114088e-66	-0.198239836265195	0.555	0.489	4.29183251100582e-62	GPX2
CCL20	1.98787170586938e-66	-1.08954376174169	0.216	0.336	7.39269608695763e-62	CCL20
SYCE1L	2.09037748457283e-66	1.0213243102959	0.163	0.069	7.77390482737789e-62	SYCE1L
CHCHD10	2.25408529983139e-66	-0.42990775578437	0.567	0.622	8.38271782154296e-62	CHCHD10
CD44	2.25813963431805e-66	-0.264806858299619	0.632	0.609	8.39779548606539e-62	CD44
ZNF706	3.18481183883073e-66	-0.263250997218163	0.698	0.701	1.18439967474276e-61	ZNF706
LINC00923	3.65025608805061e-66	4.86031987553864	0.043	0.001	1.35749373658514e-61	LINC00923
BNIP5	6.41178788044963e-66	3.31722270988352	0.075	0.015	2.38447979486041e-61	BNIP5
SPRR1B	8.95959008569878e-66	-1.61259263602093	0.01	0.063	3.33198195697052e-61	SPRR1B
MZT2A	9.04749788781589e-66	-0.367198985316221	0.576	0.624	3.36467398949985e-61	MZT2A
DMKN	1.40105140108731e-65	0.864252967543384	0.36	0.233	5.21037005550361e-61	DMKN
CCND3	1.44493592241383e-65	0.273542230565169	0.433	0.306	5.37357220186479e-61	CCND3
TOMM20	2.11543786355738e-65	-0.322913012456779	0.641	0.681	7.86710187078355e-61	TOMM20
APOL1	4.10997958372146e-65	-0.441886744885929	0.414	0.409	1.52846030739017e-60	APOL1
SH3BGRL3	4.77993142853905e-65	-0.299958919496178	0.872	0.908	1.77760869895939e-60	SH3BGRL3
SLCO1B3	7.05442627292425e-65	2.81935456269001	0.071	0.014	2.6234705866378e-60	SLCO1B3
AHI1	1.04045718886671e-64	0.932791722660758	0.313	0.188	3.86935623967642e-60	AHI1
ATP5F1E	1.11545768635234e-64	-0.194325143703599	0.964	0.968	4.14827558977573e-60	ATP5F1E
COX4I1	1.85070095682854e-64	-0.174020557504937	0.909	0.914	6.88257178834966e-60	COX4I1
TCN1	1.86665528144943e-64	1.04829100589794	0.238	0.118	6.94190432618229e-60	TCN1
PHLDA2	3.09452014576677e-64	0.380336175830865	0.645	0.498	1.1508210970092e-59	PHLDA2
F5	3.56961881686799e-64	1.41572798293925	0.154	0.059	1.32750554180504e-59	F5
RESF1	6.05618394672443e-64	2.37063010934686	0.115	0.043	2.25223424794735e-59	RESF1
HNRNPF	2.65163817965617e-63	-0.320180944649207	0.631	0.658	9.86117722632332e-59	HNRNPF
UQCRH	3.019165628432e-63	-0.1731716291273	0.85	0.835	1.12279750555758e-58	UQCRH
ZNF117	3.05150896685281e-63	1.2987250076193	0.195	0.091	1.13482566968289e-58	ZNF117
KRT10	5.04358824829762e-63	-0.331162456668361	0.621	0.655	1.8756600336594e-58	KRT10
PRRG4	7.02523532310825e-63	0.929524599992112	0.275	0.149	2.61261476431073e-58	PRRG4
RPLP0	1.07454391049468e-62	-0.166498317896395	0.963	0.962	3.99612134873865e-58	RPLP0
SMIM24	1.18543689196399e-62	0.696530717747192	0.383	0.241	4.40852125752487e-58	SMIM24
TNNI3	2.18751071265452e-62	1.99852734299935	0.097	0.03	8.1351335892909e-58	TNNI3
CALB2	3.15777901661757e-62	-2.04441614426832	0.02	0.087	1.17434643848991e-57	CALB2
SDC4	3.17194351235999e-62	0.0672212860608028	0.607	0.501	1.17961407281156e-57	SDC4
HIGD2A	3.17432242781374e-62	-0.302304905793513	0.661	0.676	1.18049876767965e-57	HIGD2A
SLC25A39	6.07069920272e-62	-0.549642031331853	0.391	0.457	2.25763232649954e-57	SLC25A39
SIPA1L3	6.22299672817562e-62	0.979659582640713	0.279	0.175	2.31427025324123e-57	SIPA1L3
GRAMD1A	7.5706555979389e-62	0.553878385824144	0.435	0.299	2.8154511103175e-57	GRAMD1A
OAZ1	1.17932780261392e-61	-0.188826605599246	0.927	0.917	4.38580216514092e-57	OAZ1
PPIA	1.29832552794346e-61	-0.139464924095671	0.949	0.946	4.82834280586893e-57	PPIA
SPTBN1	1.66838311094798e-61	0.407707720126934	0.686	0.617	6.20454995130444e-57	SPTBN1
ABCC3	1.98509974760594e-61	0.580611586111218	0.54	0.399	7.38238745137171e-57	ABCC3
ZNF83	2.00834558382241e-61	0.867918735788169	0.24	0.124	7.46883639167715e-57	ZNF83
COTL1	2.83795565892505e-61	-0.605204760498042	0.431	0.534	1.05540732999764e-56	COTL1
RIC3	4.41451687830021e-61	0.430258373031908	0.113	0.052	1.64171468187107e-56	RIC3
ZNF790	4.58628857108921e-61	1.4966994476027	0.115	0.037	1.70559485670237e-56	ZNF790
CD24	5.17521973054519e-61	0.176184682263519	0.181	0.102	1.92461246559245e-56	CD24
CPS1	5.44833968569666e-61	2.63124734781018	0.069	0.012	2.02618304571373e-56	CPS1
NDUFV2	8.16218729438794e-61	-0.310986042267509	0.646	0.677	3.03543583290993e-56	NDUFV2
ANK1	9.7887482667065e-61	1.79627111520117	0.096	0.028	3.64033759290548e-56	ANK1
BTG1	1.35769215377013e-60	-0.354566207222503	0.771	0.797	5.04912135065572e-56	BTG1
ITGB6	1.40377112296481e-60	0.449014738064099	0.413	0.275	5.22048442919382e-56	ITGB6
RPL29	1.49241447833963e-60	-0.0949308952267249	0.979	0.982	5.55014020349725e-56	RPL29
RBM3	1.53907669009695e-60	-0.2784522358562	0.713	0.73	5.72367230280154e-56	RBM3
RPS4Y1	1.70050378927768e-60	0.476322360746583	0.311	0.202	6.32400354194475e-56	RPS4Y1
TRIM29	1.99165831396058e-60	-0.973547225177147	0.173	0.237	7.406778103788e-56	TRIM29
SMDT1	2.08382426816713e-60	-0.435825264730501	0.558	0.622	7.74953407088675e-56	SMDT1
TFPI	2.14978261903142e-60	0.497916810921744	0.545	0.393	7.99482658191596e-56	TFPI
HSP90AB1	3.70182809491211e-60	0.0229871430801989	0.907	0.883	1.37667285021687e-55	HSP90AB1
C6orf15	8.66745324213993e-60	-4.52702458598711	0.005	0.044	3.22333918621942e-55	C6orf15
CIRBP	9.42709643977867e-60	-0.338583546086037	0.725	0.789	3.50584289498929e-55	CIRBP
CD82	1.23902134613164e-59	0.406380574351445	0.527	0.386	4.60779648412894e-55	CD82
MIEN1	1.61798677679812e-59	-0.469691650598021	0.457	0.512	6.01713102423453e-55	MIEN1
SLC25A6	1.91855468277705e-59	-0.237215837640348	0.832	0.843	7.13491300977956e-55	SLC25A6
CCL2	1.91955148388173e-59	-0.964322437339495	0.155	0.272	7.13862001340775e-55	CCL2
DDX17	2.54616862112608e-59	-0.330132283146004	0.666	0.706	9.46894648510579e-55	DDX17
SRP14	2.77637542383009e-59	-0.129109554513679	0.928	0.936	1.03250625636817e-54	SRP14
HLA-B	3.00035787687816e-59	-0.216938120800104	0.968	0.968	1.11580309083222e-54	HLA-B
CFI	3.41823480503173e-59	0.605445839474317	0.327	0.199	1.27120734164325e-54	CFI
ENY2	3.43081624528867e-59	-0.223808145479689	0.687	0.697	1.2758862534604e-54	ENY2
RBX1	5.13653351699948e-59	-0.289565360971367	0.718	0.743	1.91022544963694e-54	RBX1
PPDPF	7.67790195847506e-59	-0.184084126660585	0.907	0.892	2.85533495933729e-54	PPDPF
TM9SF3	9.44968224202626e-59	-0.372577962023236	0.539	0.574	3.51424232898715e-54	TM9SF3
ASRGL1	1.03880587995544e-58	1.14620643996777	0.193	0.096	3.86321518696627e-54	ASRGL1
MACROD2	1.33595605577127e-58	-0.469027704069411	0.209	0.195	4.96828697580779e-54	MACROD2
SLC44A4	1.50356449574437e-58	0.454551333405778	0.469	0.414	5.59160600322375e-54	SLC44A4
VAPA	1.93678549537276e-58	-0.291902772981942	0.672	0.711	7.20271157874175e-54	VAPA
FHL2	3.18993255354767e-58	-0.37438324482777	0.453	0.469	1.18630401733884e-53	FHL2
VDAC2	3.27032564699383e-58	-0.261430200535019	0.623	0.636	1.21620140486054e-53	VDAC2
PYCARD	3.94432011497866e-58	0.305597817388618	0.511	0.376	1.46685320755942e-53	PYCARD
RPS7	4.0639825440223e-58	-0.142058929369531	0.957	0.973	1.51135446829645e-53	RPS7
RACK1	4.10143356177323e-58	-0.135385103651149	0.966	0.97	1.52528212728785e-53	RACK1
C5orf46	4.29449773718441e-58	1.77895531581772	0.11	0.035	1.59708076348151e-53	C5orf46
SST	8.96506915022336e-58	0.944435579123831	0.152	0.067	3.33401956627656e-53	SST
SNHG6	9.60073552301487e-58	1.69625312105933	0.149	0.064	3.570417533654e-53	SNHG6
GOLGB1	9.99862655609573e-58	0.581024219077742	0.552	0.451	3.71838922994644e-53	GOLGB1
IFI27	1.15752539989903e-57	-0.0231382091314321	0.916	0.841	4.3047212096845e-53	IFI27
SUMO2	1.16915873462068e-57	-0.148417292925703	0.878	0.878	4.34798441818085e-53	SUMO2
AC103702.2	1.41980844632576e-57	1.41079941264512	0.151	0.064	5.28012563104085e-53	AC103702.2
RPL21	1.56181330595537e-57	-0.0793344761948913	0.976	0.978	5.80822750351743e-53	RPL21
C8G	1.75713216103082e-57	-2.67297674155681	0.014	0.067	6.53459879365753e-53	C8G
H1F0	4.74258766647747e-57	-0.0745126043137698	0.527	0.454	1.7637209272863e-52	H1F0
BCL2L15	5.34343629600601e-57	0.850814165164192	0.304	0.18	1.98717052412167e-52	BCL2L15
SNHG32	7.32090274697356e-57	1.83563956216338	0.125	0.048	2.722570522572e-52	SNHG32
VNN1	7.91480745168792e-57	0.530053852937846	0.298	0.182	2.94343774320822e-52	VNN1
SDCBP2	9.05350768602415e-57	-0.391811704524882	0.389	0.402	3.36690897335552e-52	SDCBP2
SPAG16	1.39220644892813e-56	0.711673607514741	0.384	0.252	5.17747656291882e-52	SPAG16
EIF6	1.48170853693455e-56	-0.287431599714529	0.587	0.607	5.51032587800588e-52	EIF6
STOM	1.88056567824133e-56	0.198788106342209	0.419	0.308	6.99363570081169e-52	STOM
COL17A1	2.39684639466438e-56	-0.973207106703673	0.17	0.237	8.91363205711736e-52	COL17A1
CD55	5.41210947120465e-56	-0.455851070520536	0.552	0.601	2.0127093912463e-51	CD55
INS	5.73054851988148e-56	0.277715416660541	0.682	0.578	2.13113368905872e-51	INS
LSM12	1.14037927482497e-55	-0.790286842858625	0.238	0.327	4.24095648514656e-51	LSM12
RHPN1	1.45030186832291e-55	1.23577928673759	0.165	0.072	5.39352761810606e-51	RHPN1
FBXO17	2.98646836593843e-55	1.53262563531204	0.101	0.031	1.11063772060884e-50	FBXO17
NME2	4.05257415467699e-55	0.789942532988652	0.313	0.297	1.50711180238283e-50	NME2
KCNK6	4.3691522639429e-55	0.871979174586165	0.225	0.118	1.62484403543773e-50	KCNK6
NDUFA6	4.79601841987466e-55	-0.39454576521195	0.545	0.602	1.78359129016719e-50	NDUFA6
RPL5	4.83610079312655e-55	-0.141078378585209	0.949	0.958	1.79849752395583e-50	RPL5
SRGN	5.0145660797744e-55	-0.614841457117271	0.369	0.504	1.8648669794073e-50	SRGN
SPINK5	5.83743886716552e-55	1.09557785908347	0.142	0.06	2.17088514031019e-50	SPINK5
ACTB	6.65846772568677e-55	-0.216638146382753	0.976	0.991	2.47621756250565e-50	ACTB
MT-ND6	7.3100376430375e-55	-0.738360951629498	0.278	0.39	2.71852989906922e-50	MT-ND6
SYNE2	7.98072804293719e-55	0.340952807398665	0.501	0.496	2.96795295188791e-50	SYNE2
CXCL3	8.07210058270996e-55	0.500683784243375	0.343	0.221	3.00193348570401e-50	CXCL3
KRT18	1.14189556641034e-54	0.347276345209572	0.796	0.692	4.2465954219234e-50	KRT18
SERPINA3	1.40086812610169e-54	2.00605955244339	0.116	0.045	5.20968847415958e-50	SERPINA3
ANXA4	1.40832591796602e-54	0.331000834700577	0.793	0.688	5.23742325632383e-50	ANXA4
C19orf53	1.62997672097074e-54	-0.210596706947645	0.766	0.766	6.06172042761808e-50	C19orf53
SLC2A1	1.67655663764009e-54	-0.455161172385869	0.32	0.321	6.23494647971975e-50	SLC2A1
RPL22	2.16509749685156e-54	-0.122447346840016	0.968	0.963	8.05178108104127e-50	RPL22
RRBP1	2.21159689928883e-54	0.309072986021339	0.664	0.602	8.22470770876524e-50	RRBP1
MT1M	3.28246369139639e-54	0.573657077018899	0.341	0.227	1.2207154221934e-49	MT1M
PFDN2	3.31551016897204e-54	-0.223902511122886	0.667	0.659	1.23300507673901e-49	PFDN2
SLC22A18	3.4901655276285e-54	0.72514442788302	0.365	0.237	1.29795765806976e-49	SLC22A18
CFH	3.63570677802754e-54	0.287901396391496	0.403	0.286	1.35208299368066e-49	CFH
WDR72	3.72671233922982e-54	1.15302039536643	0.108	0.04	1.38592705183618e-49	WDR72
EIF3L	4.58891004952635e-54	-0.514409002064129	0.475	0.566	1.70656975831835e-49	EIF3L
ARHGDIB	1.16354545619584e-53	-0.551962638392489	0.466	0.541	4.32710919704672e-49	ARHGDIB
SERPINA1	1.28277087027123e-53	-0.115727752251299	0.665	0.558	4.77049658945167e-49	SERPINA1
MT1G	1.37895759986014e-53	0.773445460424781	0.302	0.202	5.12820541811989e-49	MT1G
PON3	1.69332125189837e-53	2.10228962999023	0.068	0.015	6.29729240368485e-49	PON3
XRRA1	1.8600176972564e-53	0.861919551386351	0.222	0.118	6.91721981432684e-49	XRRA1
PLS3	2.15606088257327e-53	0.422902646068078	0.463	0.329	8.01817481620172e-49	PLS3
SFRP2	2.1873849789453e-53	0.530021561508635	0.303	0.186	8.13466599819967e-49	SFRP2
C6orf48	2.74092942771469e-53	-0.489182814140983	0.462	0.565	1.01932424487281e-48	C6orf48
EIF3F	4.02932022102938e-53	-0.304814686972741	0.654	0.675	1.49846389699862e-48	EIF3F
HIP1R	4.67311318369618e-53	0.968612473198869	0.236	0.127	1.73788406188477e-48	HIP1R
GPX1	4.97574908783664e-53	-0.309657672406069	0.687	0.743	1.85043132827557e-48	GPX1
ZNF567	6.33008736199225e-53	1.15307660398058	0.151	0.067	2.3540961890513e-48	ZNF567
CALD1	7.18143961295034e-53	0.272599110088616	0.509	0.382	2.6707055776601e-48	CALD1
COX5A	9.5484870727589e-53	-0.172940067270333	0.721	0.701	3.55098685748831e-48	COX5A
ATP5PD	1.02271632089902e-52	-0.231392332863383	0.713	0.722	3.80337972579136e-48	ATP5PD
EMP1	1.02698137313596e-52	-0.558922586810607	0.399	0.459	3.8192410285553e-48	EMP1
COX7B	1.84186900812612e-52	-0.134155259294817	0.823	0.797	6.84972665432024e-48	COX7B
AZGP1	2.03426079590264e-52	0.798652078936935	0.328	0.208	7.56521247388234e-48	AZGP1
GMFG	2.78983160002749e-52	-0.80503761486555	0.23	0.334	1.03751047373422e-47	GMFG
LINC02381	3.79791209062102e-52	0.935948943912905	0.178	0.09	1.41240552738105e-47	LINC02381
CD37	4.47642888756558e-52	-1.05887945285091	0.15	0.232	1.66473913899676e-47	CD37
CTRB2	6.03397319283353e-52	0.20394388009865	0.196	0.121	2.24397429068286e-47	CTRB2
CDH17	6.29789953064112e-52	-1.22463417371071	0.077	0.115	2.34212585645013e-47	CDH17
TRPV4	7.16428149455533e-52	1.5501088327605	0.099	0.033	2.66432464501018e-47	TRPV4
TMED10	7.50624051107173e-52	-0.21056884240709	0.688	0.691	2.79149578366247e-47	TMED10
RPL15	8.55816118831054e-52	-0.0891969091970353	0.974	0.979	3.18269456432081e-47	RPL15
CXCL8	8.65172682428597e-52	-0.981363450412504	0.22	0.245	3.21749068868371e-47	CXCL8
SNRPB2	1.00248035221899e-51	-0.285614560038503	0.602	0.622	3.72812418186721e-47	SNRPB2
SMARCC2	1.20698205806057e-51	-0.110254224410879	0.277	0.224	4.48864557572145e-47	SMARCC2
MAGEA3	1.4680875886179e-51	9.3316562540147	0.029	0	5.45967093331112e-47	MAGEA3
TMEM147	1.58665275727689e-51	0.388181203030056	0.627	0.555	5.90060293903701e-47	TMEM147
TAGLN	1.76013052554205e-51	0.0994258675658175	0.471	0.354	6.54574941143833e-47	TAGLN
ASS1	1.94258702380308e-51	0.655871239076441	0.367	0.238	7.22428688282128e-47	ASS1
SLC3A1	1.96455442412209e-51	1.11122148611109	0.211	0.113	7.30598144786762e-47	SLC3A1
AL445524.1	2.61756834128879e-51	-1.23734200765579	0.093	0.174	9.73447490441886e-47	AL445524.1
ANXA2	3.05953657117245e-51	-0.211873584613461	0.916	0.91	1.13781105545332e-46	ANXA2
SPTSSB	4.01887138045548e-51	1.19552602170266	0.162	0.073	1.49457807767759e-46	SPTSSB
GPSM3	4.39773156716286e-51	-0.398520887562695	0.237	0.219	1.6354723925122e-46	GPSM3
NECTIN2	4.75420022242886e-51	-0.521798443147749	0.403	0.484	1.76803952071907e-46	NECTIN2
ITPRID2	5.17011363181391e-51	-0.395775018461957	0.422	0.441	1.92271355853528e-46	ITPRID2
MRPL55	5.30028244404623e-51	-0.352061416520494	0.467	0.484	1.97112203811635e-46	MRPL55
DCN	7.50406610416657e-51	0.37471338002777	0.42	0.292	2.79068714347851e-46	DCN
SPRR1A	8.11071869623866e-51	-3.34072094103304	0.006	0.048	3.0162951759442e-46	SPRR1A
IGFBP3	9.80390516274297e-51	0.679760929128843	0.304	0.189	3.64597429097248e-46	IGFBP3
FDFT1	1.09183673285989e-50	0.549531206946295	0.48	0.388	4.06043162583266e-46	FDFT1
CXCL5	1.16397535045495e-50	0.121387327608021	0.268	0.177	4.3287079308069e-46	CXCL5
MYDGF	1.54570527985152e-50	-0.205258810377997	0.624	0.612	5.74832336523981e-46	MYDGF
LPAR6	1.99409660355382e-50	0.151981962413375	0.27	0.191	7.4158458589563e-46	LPAR6
NME4	2.02003602287321e-50	0.651479873997714	0.362	0.239	7.51231196546319e-46	NME4
PRSS22	2.34431832640509e-50	0.633921282268224	0.33	0.211	8.71828542406789e-46	PRSS22
ARGLU1	2.54897502593577e-50	0.463745583300832	0.657	0.541	9.47938322395253e-46	ARGLU1
CFL1	4.79332056114021e-50	-0.148957040649007	0.952	0.948	1.78258798348243e-45	CFL1
TMA7	6.43213494656106e-50	-0.200482189434117	0.877	0.911	2.39204666527659e-45	TMA7
CCDC181	6.85925919189148e-50	2.61799715875788	0.056	0.009	2.55088990087252e-45	CCDC181
ELF3	7.98510794716933e-50	0.383132516303008	0.745	0.684	2.9695817944728e-45	ELF3
LINC02122	1.07960414700521e-49	3.38873592213165	0.031	0.002	4.01493986229767e-45	LINC02122
YBX3	1.98921895877194e-49	-0.230165770718248	0.623	0.612	7.39770638577696e-45	YBX3
HOTTIP	3.87136085722504e-49	4.63495505119181	0.034	0.002	1.43972038919342e-44	HOTTIP
ATP5PO	5.29116276698733e-49	-0.224973860820837	0.734	0.744	1.96773052141492e-44	ATP5PO
C12orf57	8.2273925926397e-49	-0.237561557010302	0.667	0.675	3.05968503127678e-44	C12orf57
QPRT	8.85499470877517e-49	1.22052018497701	0.115	0.048	3.2930839822464e-44	QPRT
MDK	1.04771060388244e-48	0.199387065640018	0.728	0.605	3.89633096477841e-44	MDK
WFDC2	1.60307551952982e-48	-0.325535938683461	0.569	0.548	5.96167754957945e-44	WFDC2
NCCRP1	1.68100631023972e-48	2.76439860986076	0.047	0.006	6.2514943671505e-44	NCCRP1
LAPTM5	1.77501330191358e-48	-0.792723506902287	0.253	0.351	6.60109696848641e-44	LAPTM5
SELENBP1	1.80815306095023e-48	0.652701084283402	0.298	0.188	6.72434041836782e-44	SELENBP1
AHNAK2	1.85727864067187e-48	0.77188466377394	0.344	0.268	6.90703353679461e-44	AHNAK2
MGP	2.2155800787247e-48	0.473869370293976	0.603	0.477	8.23952075476927e-44	MGP
S100A7	2.2783856883447e-48	-0.42049056983509	0.033	0.003	8.47308853638509e-44	S100A7
RPL10A	2.31008675237284e-48	-0.0575167133280519	0.958	0.961	8.59098162339936e-44	RPL10A
FTL	2.44149886378427e-48	-0.452660119936231	0.991	0.995	9.07969012452734e-44	FTL
CRABP2	3.2735611945441e-48	0.772348147908826	0.323	0.209	1.21740467263901e-43	CRABP2
RBCK1	3.35408170121498e-48	-0.38424146001279	0.456	0.491	1.24734944386484e-43	RBCK1
BTNL8	3.95787139325994e-48	1.60487956279521	0.099	0.033	1.47189279243944e-43	BTNL8
PSAP	4.97805884733848e-48	-0.0589267557226583	0.835	0.847	1.85129030473671e-43	PSAP
UBC	4.99693320569744e-48	0.18343472910147	0.969	0.947	1.85830948986682e-43	UBC
CASP1	5.83056300098835e-48	0.373300004613823	0.25	0.163	2.16832807443756e-43	CASP1
GAMT	6.79975092755043e-48	0.75058957498529	0.18	0.093	2.52875937244673e-43	GAMT
TMSB4X	7.42982797066382e-48	-0.0670988485030568	0.988	0.994	2.76307872401017e-43	TMSB4X
MUC17	8.20175450282151e-48	-1.74344594568152	0.036	0.095	3.05015048205429e-43	MUC17
RNASET2	1.85317795543049e-47	-0.333554401446891	0.547	0.547	6.89178349845046e-43	RNASET2
RHOA	2.29390725168495e-47	-0.204640992935526	0.84	0.845	8.53081167829116e-43	RHOA
AL121761.1	2.74447337546694e-47	-3.05397019499284	0.019	0.049	1.0206422036024e-42	AL121761.1
EIF3H	2.92605954353584e-47	-0.213528385341037	0.764	0.766	1.08817228364555e-42	EIF3H
CTSB	2.99452214301251e-47	0.192302397940072	0.798	0.71	1.11363283976492e-42	CTSB
BLVRA	3.17036956121111e-47	0.47346937720895	0.258	0.162	1.1790287361188e-42	BLVRA
RPS27A	3.18337220685806e-47	-0.0250026475358958	0.978	0.983	1.18386429000844e-42	RPS27A
ERICH5	4.25877364446422e-47	1.03916725854325	0.139	0.062	1.5837953306398e-42	ERICH5
EIF1AY	4.30152326029502e-47	0.435021724079018	0.132	0.072	1.59969348527112e-42	EIF1AY
TOMM7	4.46268089990833e-47	-0.198477695602655	0.859	0.865	1.65962639986691e-42	TOMM7
GRN	4.57778394220349e-47	-0.189654219603493	0.706	0.678	1.70243207026606e-42	GRN
DEFB1	6.03330340642423e-47	0.599329331648227	0.456	0.339	2.24372520381511e-42	DEFB1
KITLG	6.44983686483782e-47	1.0768918128417	0.167	0.079	2.39862983166454e-42	KITLG
VSIG1	8.79958754657584e-47	-1.47645651099571	0.055	0.126	3.27247861269609e-42	VSIG1
CD63	1.06228660564553e-46	-0.0916666002751465	0.941	0.914	3.95053765773517e-42	CD63
ARHGEF38	1.08571813018281e-46	1.59507445220316	0.112	0.048	4.03767715433685e-42	ARHGEF38
ATXN7L3B	2.62868440699899e-46	0.689975292072268	0.306	0.195	9.77581444118854e-42	ATXN7L3B
REG3A	2.86680433737117e-46	1.03368599846765	0.115	0.047	1.06613586502496e-41	REG3A
KLK10	3.06212818779192e-46	-0.852792622373288	0.184	0.256	1.13877485175794e-41	KLK10
LASP1	3.33215200033003e-46	-0.340845588487333	0.449	0.464	1.23919400740274e-41	LASP1
PDLIM1	4.02435687543557e-46	-0.265968954874516	0.587	0.594	1.49661807840573e-41	PDLIM1
MTHFS	4.97458281542366e-46	0.632943573792757	0.374	0.261	1.84999760322791e-41	MTHFS
GPX4	5.39693277597229e-46	-0.111678025246028	0.836	0.818	2.00706533005634e-41	GPX4
PRKACB	5.42387235130445e-46	0.394662831609937	0.265	0.171	2.01708388872661e-41	PRKACB
TRNP1	5.63912171199603e-46	0.821707180523536	0.277	0.177	2.0971329734742e-41	TRNP1
JUNB	9.20739719157679e-46	0.252068382762137	0.854	0.77	3.42413894157549e-41	JUNB
TACSTD2	1.30411648048317e-45	0.203064348442204	0.67	0.555	4.84987877926887e-41	TACSTD2
SERPING1	1.30506164035164e-45	0.19138887047564	0.519	0.403	4.85339373430373e-41	SERPING1
ANKRD36C	1.5370599310042e-45	0.781976079583122	0.339	0.233	5.71617217741152e-41	ANKRD36C
PLA2G10	1.58290358341598e-45	0.81169614786843	0.274	0.169	5.88666013636569e-41	PLA2G10
NACA	1.75681716752932e-45	-0.151598032911493	0.964	0.97	6.5334273643248e-41	NACA
MAGEA6	1.96088501237673e-45	8.96168117347874	0.026	0	7.29233527252783e-41	MAGEA6
SNCAIP	2.33919038848757e-45	2.99952569160259	0.049	0.007	8.69921513574641e-41	SNCAIP
PGK1	2.74874471637893e-45	-0.248378210426559	0.705	0.715	1.02223067257416e-40	PGK1
SNRPG	3.17476746718846e-45	-0.17422041839478	0.759	0.755	1.18066427337272e-40	SNRPG
POP4	3.24809802772373e-45	-0.470845695749578	0.24	0.251	1.20793517553018e-40	POP4
NBEAL1	3.90043680659619e-45	-0.227337160782937	0.783	0.776	1.45053344400506e-40	NBEAL1
KRT7	4.18775833040733e-45	0.194740476922991	0.708	0.59	1.55738544549518e-40	KRT7
EIF3G	5.04119260008049e-45	-0.232352476580953	0.652	0.652	1.87476911604393e-40	EIF3G
FABP5	5.68941832675756e-45	-0.540656510714333	0.416	0.512	2.11583778153787e-40	FABP5
NCK1	6.08047458328119e-45	0.431501925352334	0.358	0.246	2.26126769277644e-40	NCK1
ID1	6.22776076277285e-45	0.334704849441288	0.566	0.436	2.3160419500676e-40	ID1
TLE5	6.56995353901863e-45	1.26035746404852	0.152	0.07	2.44330002162564e-40	TLE5
FBP1	6.87686293128814e-45	0.0248487602488758	0.315	0.247	2.55743655551675e-40	FBP1
TAGLN2	7.09186179024142e-45	-0.167049021969052	0.879	0.869	2.63739248117288e-40	TAGLN2
AC004080.1	8.07001507717724e-45	6.18038501587511	0.027	0	3.00115790705144e-40	AC004080.1
ECH1	8.30971807398433e-45	0.362678834542498	0.628	0.561	3.09030105453403e-40	ECH1
SPPL2B	8.56174487461768e-45	1.86001223755488	0.072	0.019	3.18402730142157e-40	SPPL2B
ZNF260	1.0644681305177e-44	1.12041864818822	0.151	0.072	3.95865053058228e-40	ZNF260
FBL	1.09288927742487e-44	-0.444784019685746	0.436	0.499	4.06434593381535e-40	FBL
CYBRD1	1.17700123133886e-44	0.464025706089973	0.279	0.179	4.3771498792261e-40	CYBRD1
PSCA	1.85834346919454e-44	-0.818578085195419	0.184	0.246	6.91099352758758e-40	PSCA
AGPAT5	2.07769925177619e-44	0.865617949589749	0.213	0.119	7.72675574743046e-40	AGPAT5
SPATS2L	2.55746213893022e-44	0.321986822857192	0.728	0.614	9.51094594846761e-40	SPATS2L
PTPRCAP	2.97027022307639e-44	-1.02622449848896	0.142	0.199	1.10461379325988e-39	PTPRCAP
RPL36AL	3.30909415686364e-44	-0.180710177311005	0.891	0.912	1.23061902599602e-39	RPL36AL
CD81	3.36684923405439e-44	0.146424533527071	0.625	0.512	1.25209756165249e-39	CD81
EEF2	3.63684385263274e-44	-0.117909149544678	0.91	0.899	1.35250586035559e-39	EEF2
ZNF790-AS1	3.76067157828891e-44	1.65323552987047	0.054	0.012	1.39855615324986e-39	ZNF790-AS1
NNMT	3.95635758853227e-44	0.270935202476318	0.586	0.459	1.47132982359927e-39	NNMT
LSR	6.18918195318406e-44	0.395092114246378	0.575	0.514	2.30169487656962e-39	LSR
MYL9	6.74352895921347e-44	0.218187918679346	0.448	0.335	2.5078509846419e-39	MYL9
COL1A1	7.19760527083946e-44	-0.231274612405999	0.525	0.462	2.67671742417249e-39	COL1A1
PHB2	7.57612254648255e-44	-0.532508011289756	0.365	0.447	2.8174842138114e-39	PHB2
AGPAT2	7.87855628063745e-44	0.33758376686578	0.532	0.406	2.92995629520626e-39	AGPAT2
ELOC	8.68375535515502e-44	-0.289921898391719	0.605	0.64	3.2294017790286e-39	ELOC
SRGAP1	8.90269513934403e-44	0.733932151168572	0.233	0.135	3.31082329537065e-39	SRGAP1
AGT	1.14671330287408e-43	-1.21458799076506	0.052	0.119	4.2645121020584e-39	AGT
IFI6	1.19148306619924e-43	-0.0866673016856172	0.769	0.704	4.43100637488837e-39	IFI6
ST13	1.26505085689781e-43	-0.207152713370618	0.703	0.709	4.70459763171727e-39	ST13
PDZK1	1.31864145437705e-43	1.60152623775022	0.091	0.032	4.90389570468281e-39	PDZK1
ZNF529	1.3669427578574e-43	1.17558100344193	0.115	0.047	5.08352342219588e-39	ZNF529
UBL5	1.75346182805502e-43	-0.14397670973163	0.878	0.881	6.52094919235382e-39	UBL5
P4HB	1.8642923650013e-43	-0.0929433230167065	0.736	0.745	6.93311687620333e-39	P4HB
ERO1A	1.98122377167539e-43	-0.35608707808753	0.49	0.482	7.36797308448359e-39	ERO1A
PLCH2	2.75780548102969e-43	1.17350907635322	0.068	0.022	1.02560028034013e-38	PLCH2
SCG5	3.03199521861087e-43	0.930966553417927	0.141	0.066	1.1275687018492e-38	SCG5
COMP	3.19480711019882e-43	0.947066363187285	0.133	0.06	1.18811681621184e-38	COMP
BLVRB	3.36699570535195e-43	-0.247774569300847	0.531	0.532	1.25215203286333e-38	BLVRB
RGS10	3.48087350573601e-43	-0.698712502736243	0.227	0.338	1.29450204804816e-38	RGS10
G0S2	4.10228713053923e-43	-0.0425957079563142	0.195	0.14	1.52559956097623e-38	G0S2
AC021146.12	4.47557082250046e-43	3.04709850369734	0.042	0.005	1.6644200331797e-38	AC021146.12
ZNF529-AS1	4.65096613552476e-43	1.45272620844343	0.081	0.028	1.7296477961403e-38	ZNF529-AS1
COX16	4.66889605833268e-43	-0.275245658829601	0.58	0.606	1.73631575513334e-38	COX16
H3F3A	6.93433243586251e-43	-0.136318316719427	0.961	0.966	2.57880888957291e-38	H3F3A
TFPI2	7.06538450408207e-43	-1.77967843223871	0.03	0.086	2.62754584322308e-38	TFPI2
AC023157.3	7.24323887429073e-43	3.00054305318966	0.05	0.009	2.69368810495998e-38	AC023157.3
LTB	8.25967496340626e-43	-1.02182593656234	0.146	0.228	3.07169052214115e-38	LTB
NFKBIB	8.90477159756711e-43	0.70999306829186	0.26	0.164	3.31159550941923e-38	NFKBIB
ALDH1A1	2.02060334452103e-42	0.517728361859868	0.367	0.251	7.51442177793926e-38	ALDH1A1
APOC1	2.21967713574624e-42	-0.729531624013232	0.337	0.419	8.25475730012671e-38	APOC1
PSAPL1	2.3095932202365e-42	-2.99191796789365	0.006	0.044	8.5891462267375e-38	PSAPL1
DAD1	2.61875178198727e-42	-0.151687461839859	0.754	0.752	9.73887600203247e-38	DAD1
CD48	2.86115933334201e-42	-1.24033019856751	0.079	0.15	1.06403654447656e-37	CD48
PGGHG	2.98293506405004e-42	-0.822882599848658	0.174	0.262	1.10932372096957e-37	PGGHG
NOL3	4.9133188576265e-42	0.662095051021841	0.335	0.23	1.82721414996272e-37	NOL3
CDK2AP1	5.12928089787874e-42	0.391339100580285	0.337	0.237	1.90752827311213e-37	CDK2AP1
SLC38A2	5.41977188642466e-42	0.300503734261873	0.513	0.395	2.01555896684247e-37	SLC38A2
TNFRSF14-AS1	6.06314429445923e-42	3.5912833439424	0.041	0.006	2.25482273166644e-37	TNFRSF14-AS1
IFI44L	6.5096492365183e-42	0.454361700997842	0.386	0.272	2.42087345456879e-37	IFI44L
SORD	6.84313164778474e-42	-0.662746964857768	0.192	0.232	2.54489222849467e-37	SORD
SNRPB	6.89694074774363e-42	-0.229692930778038	0.645	0.655	2.56490329467838e-37	SNRPB
ISG20	7.31978006103102e-42	-0.418070254978407	0.419	0.447	2.72215300689683e-37	ISG20
TMEM176A	9.39117787658594e-42	0.327188447982491	0.492	0.373	3.49248514052354e-37	TMEM176A
SELENOS	1.00458847429318e-41	-0.186164621332174	0.64	0.628	3.73596407704892e-37	SELENOS
HNF1A-AS1	1.08010418221598e-41	1.25754498784628	0.13	0.057	4.01679944324302e-37	HNF1A-AS1
SEPT9	1.12591770817674e-41	-0.480527045219088	0.349	0.426	4.18717536493848e-37	SEPT9
PDE4DIP	1.31572057848221e-41	0.44067111447685	0.253	0.163	4.89303325931749e-37	PDE4DIP
BACE2	1.56630298956352e-41	-0.32927969101602	0.452	0.468	5.82492418788779e-37	BACE2
GADD45GIP1	1.67471485657917e-41	-0.0293458699719344	0.719	0.653	6.22809708013229e-37	GADD45GIP1
TMEM37	1.73686610806018e-41	0.795072117344803	0.256	0.156	6.45923136926501e-37	TMEM37
ATP5MPL	2.17544610628174e-41	-0.173240070875637	0.816	0.822	8.09026652465117e-37	ATP5MPL
PIK3IP1	2.35222972434015e-41	-0.446142586209591	0.243	0.24	8.74770712184858e-37	PIK3IP1
ZNF91	2.35802081853222e-41	0.667775040381069	0.253	0.153	8.76924362203946e-37	ZNF91
HNRNPC	2.56741435980796e-41	-0.156826428299567	0.808	0.802	9.54795726268984e-37	HNRNPC
ZNF345	2.60672106342471e-41	1.49401140921012	0.069	0.021	9.69413496277015e-37	ZNF345
TESC	2.65700015636524e-41	0.385190546115012	0.521	0.399	9.88111788150668e-37	TESC
RHBDL2	2.79347772356941e-41	1.06835206528629	0.157	0.08	1.03886643061823e-36	RHBDL2
HIF3A	3.30672028159921e-41	1.27669186478469	0.111	0.046	1.22973620552393e-36	HIF3A
RAC2	3.36176722198884e-41	-0.846719419100332	0.19	0.252	1.25020761218543e-36	RAC2
DNTTIP1	3.51378484771267e-41	0.582359817308089	0.392	0.282	1.30674144701586e-36	DNTTIP1
TTC39A	3.63674391809185e-41	1.11866648117546	0.16	0.082	1.35246869569918e-36	TTC39A
PADI1	3.68677440295519e-41	-2.22384848118517	0.024	0.072	1.37107453271501e-36	PADI1
IGLL5	3.7292989282305e-41	0.556910962359563	0.281	0.249	1.38688897841964e-36	IGLL5
CLDN3	4.25167870361218e-41	0.401371957705786	0.308	0.216	1.58115679308633e-36	CLDN3
CALHM6	4.32344848126063e-41	0.22593206425579	0.125	0.075	1.60784725569602e-36	CALHM6
RPL7A	4.61868102089358e-41	0.0423539158362867	0.977	0.972	1.71764128486011e-36	RPL7A
COX8A	5.41376686131143e-41	-0.154496174421107	0.81	0.805	2.01332575805311e-36	COX8A
TCEA3	5.6474045979517e-41	0.654505228059831	0.287	0.183	2.10021329593226e-36	TCEA3
TMEM176B	5.74218767505959e-41	0.209983162204901	0.541	0.432	2.13546217447791e-36	TMEM176B
LUM	8.63732320038545e-41	0.458066032733322	0.438	0.325	3.21213412499134e-36	LUM
FKBP5	8.82369437004104e-41	0.184959981248221	0.437	0.336	3.28144369927456e-36	FKBP5
ST14	9.16215604117995e-41	0.445406108335571	0.477	0.357	3.40731421015441e-36	ST14
MSRB2	1.14409963384945e-40	0.467914159692594	0.413	0.301	4.25479212832272e-36	MSRB2
ATAD3C	1.191587845109e-40	1.41711236358476	0.072	0.025	4.43139603717587e-36	ATAD3C
PROSER3	1.29678338580454e-40	1.00129453339117	0.135	0.064	4.82260773346849e-36	PROSER3
FKBP1A	1.50279781314699e-40	-0.202937180177012	0.723	0.743	5.58875478731235e-36	FKBP1A
EHF	1.58478661935744e-40	0.655492326715015	0.311	0.205	5.89366295872839e-36	EHF
BTNL3	1.60227763057757e-40	-5.79944461055476	0.001	0.025	5.95871028035494e-36	BTNL3
EIF3D	1.63888046468947e-40	-0.433719958591435	0.459	0.524	6.09483256013368e-36	EIF3D
MT1X	1.72492808346987e-40	0.334565915512987	0.646	0.538	6.41483504961609e-36	MT1X
HNRNPH1	1.9628218165788e-40	-0.112020023134751	0.664	0.62	7.29953805367489e-36	HNRNPH1
CLTB	1.97431991015127e-40	-0.237996558298611	0.678	0.672	7.34229831386155e-36	CLTB
ABHD14B	2.02058029132476e-40	-0.568875285071404	0.308	0.377	7.51433604540766e-36	ABHD14B
TIMP1	2.02545083878546e-40	-0.0289128016501614	0.901	0.901	7.53244912435926e-36	TIMP1
UPF2	2.58079213665182e-40	0.521930972656099	0.44	0.323	9.59770787699446e-36	UPF2
CKAP4	2.69128503901851e-40	0.526510569786851	0.344	0.239	1.00086199316059e-35	CKAP4
TMEM258	2.71105660773544e-40	-0.100964577370174	0.845	0.824	1.00821484185073e-35	TMEM258
ZNF568	2.93345356482002e-40	1.29139380276484	0.069	0.023	1.09092204622092e-35	ZNF568
DYNLRB1	3.24583472296236e-40	-0.161796967474889	0.774	0.757	1.20709347512247e-35	DYNLRB1
PBLD	3.96039193031189e-40	0.877188768039882	0.162	0.082	1.47283015496369e-35	PBLD
TOMM6	3.98418382626557e-40	1.29616928885109	0.127	0.057	1.4816781231499e-35	TOMM6
LINC02253	4.90085979782953e-40	2.14497945015715	0.049	0.011	1.82258075021482e-35	LINC02253
C1orf43	5.11916631571916e-40	-0.257692170012214	0.556	0.564	1.9037667611528e-35	C1orf43
AL049839.2	5.64153106277945e-40	1.20262393931815	0.102	0.041	2.09802898693705e-35	AL049839.2
ZNF90	5.78109529262168e-40	0.535879700768683	0.239	0.165	2.14993152837308e-35	ZNF90
MICOS13	5.92208621148223e-40	1.24699573093897	0.114	0.049	2.20236464118813e-35	MICOS13
LINC01833	6.44575445212107e-40	3.21128932405843	0.036	0.004	2.3971116231993e-35	LINC01833
IL20RB	6.50092128902683e-40	1.73172314312878	0.067	0.02	2.41762761817619e-35	IL20RB
PLSCR4	9.9632045122609e-40	0.774100082592743	0.172	0.092	3.7052161260647e-35	PLSCR4
COLCA2	1.01501053023549e-39	1.18909255940489	0.131	0.061	3.77472266089278e-35	COLCA2
EEF1D	1.13817574927929e-39	-0.0461165154508349	0.942	0.922	4.23276179399475e-35	EEF1D
ZBTB38	1.16524982793637e-39	0.330697412266941	0.414	0.304	4.33344758511257e-35	ZBTB38
MORF4L1	1.24279172361787e-39	-0.181790496057902	0.793	0.794	4.6218181409625e-35	MORF4L1
CHPT1	1.29234234526675e-39	0.534820941878001	0.377	0.269	4.80609194781251e-35	CHPT1
GSDMD	1.64823859604817e-39	0.427769350945317	0.47	0.349	6.12963451484354e-35	GSDMD
ARMCX6	1.78541846163905e-39	0.566602815903631	0.32	0.221	6.63979271698946e-35	ARMCX6
MANF	1.81216494510897e-39	-0.368402073324146	0.458	0.495	6.73926021436574e-35	MANF
DIRAS3	2.22202354357997e-39	1.58495443311166	0.071	0.022	8.26348335621954e-35	DIRAS3
PSMB10	2.23496015074614e-39	0.226777576201836	0.405	0.307	8.31159330460983e-35	PSMB10
RBM42	2.25050691678027e-39	0.507321688573751	0.458	0.368	8.36941017281414e-35	RBM42
PPL	2.25933126484958e-39	0.62959270610308	0.259	0.161	8.40222704084912e-35	PPL
CERT1	2.26665383496241e-39	1.3026155662462	0.069	0.022	8.4294589468417e-35	CERT1
ARHGDIA	2.29975847934173e-39	-0.287713087764228	0.615	0.648	8.55257180882396e-35	ARHGDIA
LINC01480	2.41851021292171e-39	-1.98922785466234	0.018	0.066	8.99419763083454e-35	LINC01480
ALDOB	2.7381040248914e-39	-1.39405750847369	0.061	0.115	1.01827350581686e-34	ALDOB
ETFB	2.79424714191648e-39	-0.136635919133409	0.591	0.557	1.03915256960732e-34	ETFB
RAB34	2.84740837222845e-39	0.424320294057674	0.259	0.201	1.05892269954804e-34	RAB34
TLCD2	2.90704317711632e-39	3.25957557108728	0.043	0.007	1.08110028713779e-34	TLCD2
STARD10	2.99928700088693e-39	0.50143221668357	0.485	0.389	1.11540484275984e-34	STARD10
GPRC5A	3.24481553931366e-39	-0.23153052125126	0.517	0.499	1.20671445091536e-34	GPRC5A
RSL24D1	3.30417224251894e-39	-0.268054386904393	0.613	0.63	1.22878861527037e-34	RSL24D1
SLIRP	3.94505967757773e-39	-0.203990173137937	0.677	0.679	1.46712824349438e-34	SLIRP
SDCBP	3.96416678811383e-39	-0.266299327721798	0.672	0.694	1.47423398683165e-34	SDCBP
AKR1C3	3.99053746216437e-39	0.505248680657525	0.437	0.323	1.48404097680431e-34	AKR1C3
PTGES	4.04858740392701e-39	1.15939172629928	0.109	0.046	1.50562916964641e-34	PTGES
TMEM238	4.5344510938119e-39	-1.03041670885064	0.112	0.192	1.68631701727771e-34	TMEM238
PLEKHH2	4.9146276849022e-39	0.92550893849957	0.139	0.067	1.82770088973828e-34	PLEKHH2
APLP2	5.99410783286609e-39	0.307062211147975	0.75	0.668	2.22914876196457e-34	APLP2
EPS8L2	7.33892276119374e-39	0.542798208039844	0.403	0.288	2.72927198566034e-34	EPS8L2
RPL22L1	7.87251627150248e-39	-0.306692772458279	0.505	0.519	2.92771007620906e-34	RPL22L1
CLDN7	8.06242898599599e-39	0.382844456661602	0.572	0.453	2.99833671560205e-34	CLDN7
NUCKS1	8.42055702251665e-39	0.200112564450016	0.788	0.689	3.13152095110372e-34	NUCKS1
LMAN2	8.76779588556877e-39	-0.200496024010729	0.616	0.615	3.26065561188417e-34	LMAN2
BRD9	8.99449813694019e-39	0.492241012133129	0.25	0.162	3.34496391214669e-34	BRD9
POLR1D	9.03466269881942e-39	-0.261021244819851	0.539	0.544	3.35990071106395e-34	POLR1D
CYP3A4	9.98026940061668e-39	-3.23615911313217	0.004	0.035	3.71156238739534e-34	CYP3A4
TRIM44	1.013042282712e-38	0.704346252401184	0.292	0.19	3.76740294517767e-34	TRIM44
SNHG16	1.1614431221289e-38	1.36655675035343	0.077	0.026	4.31929082688518e-34	SNHG16
TMEM243	1.28809379281871e-38	0.178542592011845	0.323	0.247	4.79029200611352e-34	TMEM243
ACTN1	1.320427067921e-38	0.140618459349836	0.568	0.467	4.91053622289141e-34	ACTN1
SULT1B1	1.47723176362804e-38	1.079043832593	0.145	0.07	5.49367720575631e-34	SULT1B1
GPR87	1.48437942029551e-38	1.64321257353983	0.075	0.03	5.52025862613697e-34	GPR87
KLK11	1.67070687117165e-38	-0.554388842943795	0.216	0.242	6.21319178320024e-34	KLK11
JPT1	1.72816418961501e-38	-0.124256030664589	0.671	0.642	6.42686980475928e-34	JPT1
ACVR1B	1.96960016317931e-38	0.70640182416606	0.199	0.114	7.32474604684754e-34	ACVR1B
MARCKS	2.23371039264488e-38	0.442390292317124	0.13	0.071	8.30694557920704e-34	MARCKS
AKR7A3	2.76482864620348e-38	-0.666965488173942	0.212	0.272	1.02821212523661e-33	AKR7A3
KMT2B	2.89501681264198e-38	0.785094074162892	0.197	0.113	1.07662780245343e-33	KMT2B
PRR34-AS1	2.94369585464058e-38	-0.633776297494143	0.173	0.196	1.09473105138229e-33	PRR34-AS1
CTHRC1	3.11083272449875e-38	0.640745466802789	0.269	0.169	1.15688758191384e-33	CTHRC1
EPCAM	3.13170981023296e-38	0.0575529222828606	0.708	0.629	1.16465156132754e-33	EPCAM
APOA1	3.43576394083026e-38	-2.48772790115497	0.012	0.052	1.27772625195537e-33	APOA1
ADIRF	3.65339759194114e-38	-0.352039558100438	0.492	0.488	1.35866203046699e-33	ADIRF
BMERB1	3.66898015786088e-38	1.86376248726238	0.061	0.016	1.36445703090688e-33	BMERB1
HTR3A	3.74337804674014e-38	-2.32344680834047	0.011	0.051	1.39212486180219e-33	HTR3A
RBPMS	4.4391696488474e-38	0.373812882064019	0.401	0.292	1.65088280070986e-33	RBPMS
IGF2BP3	4.52808124202873e-38	0.980176507339746	0.143	0.073	1.68394813309806e-33	IGF2BP3
ENO1	4.6397708773653e-38	-0.1475008097039	0.795	0.8	1.72548439158338e-33	ENO1
TMBIM1	5.14334785937211e-38	-0.110759469145464	0.591	0.548	1.91275963542189e-33	TMBIM1
CFB	5.32139536583707e-38	0.765196016990912	0.345	0.251	1.97897372260115e-33	CFB
NOP10	5.59230990612941e-38	-0.196333854693446	0.745	0.759	2.07972413099047e-33	NOP10
SPATA20	6.05683152620948e-38	0.592275805320075	0.276	0.181	2.25247507628204e-33	SPATA20
CIB1	6.12797645422127e-38	-0.145401215220201	0.741	0.717	2.27893316356035e-33	CIB1
CLIC3	8.14032100089328e-38	-0.13791511188685	0.328	0.293	3.0273039770222e-33	CLIC3
VEZT	8.53384674706823e-38	0.43215860008672	0.404	0.293	3.1736522667672e-33	VEZT
AKAP9	8.82686686107802e-38	0.362389516262236	0.672	0.576	3.28262351696631e-33	AKAP9
TM4SF1-AS1	9.03782027851513e-38	1.20697114082611	0.121	0.056	3.36107498337699e-33	TM4SF1-AS1
SDC1	9.34762244382479e-38	0.395509713724979	0.526	0.407	3.476287310634e-33	SDC1
VASP	9.8629622885252e-38	-0.345939015053038	0.496	0.534	3.66793704547964e-33	VASP
ZNF544	1.02037886543391e-37	0.99582563493548	0.097	0.04	3.79468696266216e-33	ZNF544
BBX	1.20923398669464e-37	0.3010737799766	0.47	0.359	4.4970202731187e-33	BBX
DDT	1.33665915785904e-37	-0.308633524264408	0.58	0.633	4.970901742162e-33	DDT
DSTN	1.45159561371404e-37	0.0397682258210277	0.862	0.803	5.39833892784116e-33	DSTN
FNDC3B	1.58302336132539e-37	0.142133183489724	0.466	0.376	5.88710557843299e-33	FNDC3B
PBX1	1.71928782126279e-37	0.420842459890383	0.309	0.211	6.39385947849419e-33	PBX1
MMP24OS	1.73520259944427e-37	-0.40732083076911	0.425	0.475	6.4530449470733e-33	MMP24OS
IGLC3	1.76367279470638e-37	-5.61599866815696	0.006	0.034	6.55892275623355e-33	IGLC3
CAV2	1.78621203089274e-37	0.37865659612934	0.551	0.431	6.64274392168701e-33	CAV2
CTSF	1.80824609259177e-37	0.593903333351756	0.193	0.114	6.72468639373953e-33	CTSF
SI	1.82854237025855e-37	-4.63096755418169	0.001	0.025	6.80016622075451e-33	SI
MRPL52	1.90325685136382e-37	-0.145441633801709	0.632	0.609	7.07802190453692e-33	MRPL52
HSPA1A	2.17821540091986e-37	0.338062978516364	0.652	0.535	8.10056525448088e-33	HSPA1A
C1QTNF12	2.27060429221372e-37	1.14918592083748	0.144	0.073	8.4441503023136e-33	C1QTNF12
RARRES3	2.29033420066675e-37	0.113560220315206	0.433	0.359	8.51752385885958e-33	RARRES3
KDELR1	2.81438131378066e-37	-0.267500250914921	0.553	0.578	1.04664026678189e-32	KDELR1
LRRC26	2.82520430457175e-37	1.66724055236705	0.067	0.021	1.05066522882719e-32	LRRC26
ALKBH6	3.24554690033201e-37	0.716187313261202	0.172	0.104	1.20698643676447e-32	ALKBH6
TAP2	3.24965699725249e-37	1.55894679981741	0.075	0.025	1.20851494070823e-32	TAP2
RTN4	3.77324919995806e-37	0.209298987830645	0.801	0.703	1.4032336449724e-32	RTN4
PTPRC	4.0014043489092e-37	-0.939383459198234	0.129	0.202	1.48808226331584e-32	PTPRC
HBB	4.46771200577604e-37	0.164907889123456	0.098	0.059	1.66149741782805e-32	HBB
SRCAP	4.89755049091014e-37	0.550571769130872	0.412	0.315	1.82135005206457e-32	SRCAP
RF00598	4.92704153857367e-37	-0.4532047175866	0.394	0.477	1.83231747778016e-32	RF00598
PKDCC	5.21833082827635e-37	0.792289277047003	0.225	0.136	1.94064505172769e-32	PKDCC
CTSC	5.22531967163656e-37	-0.0788533880268867	0.604	0.547	1.94324413268492e-32	CTSC
ABHD11-AS1	6.33029661189639e-37	-0.536807181090991	0.134	0.148	2.35417400699815e-32	ABHD11-AS1
CASR	7.84403735750087e-37	1.32641195944469	0.069	0.022	2.917119052881e-32	CASR
ANPEP	8.21977746719178e-37	-0.841472972657612	0.145	0.22	3.05685304227395e-32	ANPEP
CDH19	9.26619148805294e-37	3.09139574511043	0.027	0.002	3.44600395249201e-32	CDH19
TNFAIP2	9.8441593227522e-37	0.424149792031136	0.343	0.24	3.66094441053832e-32	TNFAIP2
GNA15	9.85018416542867e-37	0.599318633854532	0.119	0.064	3.66318498928127e-32	GNA15
DUSP3	1.00225827328607e-36	-0.464857888326497	0.279	0.305	3.72729829252355e-32	DUSP3
AC245297.3	1.06351482358884e-36	1.05617658580477	0.072	0.026	3.95510527744453e-32	AC245297.3
CTSZ	1.13662060839442e-36	-0.219645786689092	0.484	0.461	4.226978380558e-32	CTSZ
FN1	1.2662056070201e-36	-0.114197667456723	0.444	0.386	4.70889203194704e-32	FN1
PFN1	1.4522784896247e-36	-0.203359619534578	0.891	0.907	5.4008784750653e-32	PFN1
COMMD6	1.45593564151578e-36	-0.189364520653899	0.816	0.818	5.41447905723305e-32	COMMD6
TSPO	1.50548725269501e-36	-0.164561486149933	0.82	0.818	5.59875654404747e-32	TSPO
TMSB10	1.57948136873259e-36	0.114414541892814	0.996	0.995	5.87393326217962e-32	TMSB10
SPP1	1.68296690425906e-36	-0.520991620295591	0.487	0.58	6.25878562024903e-32	SPP1
CSAG1	1.71043690658076e-36	2.91327294183121	0.033	0.004	6.36094381188319e-32	CSAG1
AC022144.1	1.88068487423395e-36	1.47081688095058	0.088	0.032	6.99407897878862e-32	AC022144.1
ARF3	1.92263604191182e-36	0.277581183327409	0.45	0.348	7.15009117626587e-32	ARF3
IGKC	1.95810221985579e-36	-3.48003793159994	0.059	0.075	7.28198634542171e-32	IGKC
PCBD1	2.18268102787261e-36	-0.245232876220352	0.473	0.474	8.11717247455543e-32	PCBD1
FKBP10	2.44942880392416e-36	0.53137024254392	0.235	0.156	9.10918077891357e-32	FKBP10
WDR83OS	2.61580793391663e-36	-0.163558808308178	0.718	0.708	9.72792812544257e-32	WDR83OS
BNIP3	2.93203744387502e-36	0.692766242558382	0.131	0.071	1.09039540500268e-31	BNIP3
LRG1	2.940228632782e-36	0.837197212624922	0.18	0.105	1.0934416262453e-31	LRG1
ERAP2	3.23407987795353e-36	0.479639251981815	0.236	0.151	1.20272196581214e-31	ERAP2
SELENOK	3.39933409435105e-36	-0.2738662043073	0.626	0.656	1.26417835634821e-31	SELENOK
LRRC66	3.56409484616175e-36	2.04062732416534	0.061	0.018	1.32545123233909e-31	LRRC66
LIMA1	3.70045695750174e-36	0.282848184650967	0.557	0.443	1.37616293792532e-31	LIMA1
PCDHB2	3.7629911583418e-36	2.2974482443407	0.04	0.007	1.39941878187573e-31	PCDHB2
JCHAIN	4.75940043446141e-36	-0.0270660711340901	0.169	0.112	1.76997342757186e-31	JCHAIN
PCBP1	4.95545582028432e-36	-0.0805091495345471	0.8	0.766	1.84288446500554e-31	PCBP1
SLC6A8	5.08806836442439e-36	-0.639312463770902	0.21	0.249	1.89220174404579e-31	SLC6A8
CEACAM5	5.0919468169343e-36	-0.761848986870304	0.165	0.245	1.8936441017497e-31	CEACAM5
KRT8	6.33217060427271e-36	0.105330244052506	0.822	0.751	2.35487092602298e-31	KRT8
RPS3A	6.87214351349728e-36	-0.0975236075711075	0.977	0.982	2.5556814512345e-31	RPS3A
DUOX2	7.22963249056325e-36	0.604102215896013	0.3	0.232	2.68862802691557e-31	DUOX2
CCDC144A	7.68721077316587e-36	2.02045333913713	0.066	0.021	2.85879681443266e-31	CCDC144A
CXCL2	7.96247872391541e-36	0.425104585406086	0.306	0.211	2.9611662126369e-31	CXCL2
HSPD1	8.88741002453522e-36	-0.206194744973913	0.631	0.628	3.3051389140244e-31	HSPD1
UFC1	9.67094861463693e-36	-0.187342296271805	0.664	0.66	3.59652908029733e-31	UFC1
HNRNPDL	1.0924061532738e-35	-0.0757168666251855	0.832	0.797	4.06254924340992e-31	HNRNPDL
HKDC1	1.16525053577355e-35	0.822795987082798	0.145	0.12	4.33345021748826e-31	HKDC1
IL20RA	1.28568199666264e-35	0.861538930802821	0.155	0.08	4.7813227773887e-31	IL20RA
EMP2	1.33455939581537e-35	0.349846701058946	0.532	0.416	4.96309293709778e-31	EMP2
CHCHD2	1.44110876670492e-35	-0.0956532075084104	0.901	0.894	5.35933939249894e-31	CHCHD2
LTK	1.68181481727702e-35	2.11756799972243	0.042	0.008	6.25450112397153e-31	LTK
UBE2L3	1.93105560435633e-35	-0.31359335229078	0.547	0.592	7.18140268704077e-31	UBE2L3
AC022784.1	2.14343661272995e-35	1.74359882257308	0.072	0.027	7.9712264190814e-31	AC022784.1
RINL	2.52261230753843e-35	0.651274444388215	0.135	0.076	9.38134291050466e-31	RINL
UBE2D3	2.68829479166758e-35	-0.118915298265164	0.779	0.753	9.99749950073258e-31	UBE2D3
FAM153CP	2.77544134492709e-35	3.02992158575744	0.031	0.003	1.03215888176494e-30	FAM153CP
ADAMTS6	3.04351913915802e-35	0.998557203391172	0.11	0.05	1.13185433266148e-30	ADAMTS6
MAGED2	3.04891719281809e-35	0.242355380209155	0.434	0.336	1.13386181483712e-30	MAGED2
RPL23	3.29307395212714e-35	-0.0567322347679813	0.965	0.958	1.22466127205656e-30	RPL23
SEPTIN9	3.32366255000595e-35	0.858984389826997	0.113	0.054	1.23603686572171e-30	SEPTIN9
CADM1	3.38181570354625e-35	0.800633354315251	0.137	0.074	1.25766344199181e-30	CADM1
NDUFB9	3.71681387477572e-35	-0.112029499763189	0.744	0.715	1.38224591189034e-30	NDUFB9
BICDL2	3.87044884183909e-35	0.625875075906223	0.305	0.205	1.43938121979154e-30	BICDL2
GUCY2C	4.04605875018812e-35	-2.99074376501667	0.006	0.037	1.50468878860746e-30	GUCY2C
CDA	4.32018493790747e-35	0.673939580125457	0.228	0.145	1.60663357655841e-30	CDA
NR4A1	4.39977411608939e-35	0.0768060051010789	0.363	0.288	1.63623199603248e-30	NR4A1
RPLP2	4.44713017990931e-35	-0.036947213793197	0.985	0.986	1.65384324260647e-30	RPLP2
ROR2	5.07564315185439e-35	1.57349676116858	0.065	0.021	1.88758093174313e-30	ROR2
COX6B2	5.94561168453089e-35	-1.50091415342618	0.034	0.085	2.21111352936019e-30	COX6B2
CRP	6.35464351741119e-35	2.05335955305452	0.07	0.026	2.36322837769005e-30	CRP
S100A16	6.60523166323435e-35	-0.146552451525121	0.644	0.616	2.45641960324022e-30	S100A16
ABHD17C	7.50898290590055e-35	-0.611704751849227	0.223	0.27	2.79251565287536e-30	ABHD17C
C4orf48	8.07480249431222e-35	-0.193059808098488	0.561	0.544	3.00293829960977e-30	C4orf48
VGLL1	8.21515069940841e-35	1.78040430669664	0.067	0.024	3.05513239360299e-30	VGLL1
TGOLN2	9.75752681940893e-35	0.362838299108623	0.608	0.497	3.62872664886999e-30	TGOLN2
PFDN5	9.9690989264914e-35	-0.14812221074412	0.929	0.941	3.70740819977289e-30	PFDN5
F3	9.99581732152882e-35	-0.296838415839939	0.327	0.306	3.71734450370335e-30	F3
SCAND1	1.00221686956271e-34	-0.112527465392597	0.663	0.629	3.72714431621677e-30	SCAND1
NFKBID	1.02931746571727e-34	0.293725911688961	0.103	0.063	3.82792872325597e-30	NFKBID
EVL	1.03019595986283e-34	-0.675159777347886	0.196	0.241	3.83119575513388e-30	EVL
HOXA13	1.03854114748893e-34	2.42147602946182	0.039	0.007	3.8622306733966e-30	HOXA13
ARRDC1	1.09732205439048e-34	0.37382179244486	0.402	0.302	4.08083098807274e-30	ARRDC1
EPB41L4A-AS1	1.13308386606712e-34	-0.44143232956589	0.328	0.36	4.213825589517e-30	EPB41L4A-AS1
KRT23	1.13728357684372e-34	-0.878030065336275	0.126	0.172	4.22944389392412e-30	KRT23
IFI16	1.19199042478014e-34	0.0103166767092109	0.594	0.518	4.43289319071486e-30	IFI16
SPTAN1	1.23646818001022e-34	0.329177600708015	0.466	0.357	4.59830151464002e-30	SPTAN1
DIO3OS	1.28887661342635e-34	0.951488574010248	0.104	0.046	4.79320323767124e-30	DIO3OS
MPST	1.29695985717577e-34	-0.286840037592931	0.377	0.378	4.82326401285096e-30	MPST
KTN1	1.34778969927159e-34	-0.116651831316649	0.77	0.748	5.01229511262113e-30	KTN1
AL138930.1	1.48205732007795e-34	0.854128009788819	0.175	0.097	5.51162296763787e-30	AL138930.1
MCL1	1.56150898289047e-34	-0.122099288221068	0.744	0.704	5.80709575647136e-30	MCL1
CA2	1.61093046143643e-34	-0.686809776005233	0.205	0.272	5.99088929303596e-30	CA2
PF4	1.7099212523509e-34	1.93599910898995	0.058	0.016	6.35902614536776e-30	PF4
IMPACT	1.76356505891203e-34	0.695742985698161	0.25	0.158	6.55852209758796e-30	IMPACT
PCBP2	2.05626022440678e-34	-0.15928763261097	0.777	0.761	7.64702614854638e-30	PCBP2
MALL	2.21876777888212e-34	-0.0190859071270618	0.413	0.351	8.25137549288471e-30	MALL
CYCS	2.34612956171565e-34	-0.116140315992701	0.696	0.665	8.72502122706434e-30	CYCS
GOLIM4	2.37476484428318e-34	0.336725614297777	0.384	0.283	8.83151297940473e-30	GOLIM4
EMB	2.38757595220871e-34	0.283513033469976	0.244	0.171	8.87915620866895e-30	EMB
SEC61G	2.43398811065534e-34	-0.151390338879948	0.8	0.791	9.05175838471616e-30	SEC61G
SNHG29	2.44145510753191e-34	0.840568971779634	0.16	0.085	9.07952739940042e-30	SNHG29
S100A9	2.98441413116208e-34	0.0960628971942974	0.345	0.271	1.10987377123787e-29	S100A9
MYEOV	3.10520980403428e-34	0.613225151990799	0.278	0.181	1.15479647402231e-29	MYEOV
SEPTIN7	3.22710311866181e-34	0.970218926433461	0.135	0.068	1.20012737879914e-29	SEPTIN7
AGR2	3.53229138618452e-34	-0.118597743888947	0.685	0.643	1.31362384360816e-29	AGR2
CCL4	4.02898474954324e-34	-3.45841140218508	0.01	0.036	1.49833913850763e-29	CCL4
KHDRBS1	4.15874023322194e-34	-0.265783431356787	0.546	0.564	1.54659390533291e-29	KHDRBS1
PSME1	4.3074734542429e-34	-0.139611181601231	0.785	0.765	1.60190630289839e-29	PSME1
TNNI2	4.97704777911717e-34	0.96943560929946	0.143	0.074	1.85091429857588e-29	TNNI2
PRDX1	5.12956578786618e-34	-0.0560367658598895	0.868	0.833	1.90763422084955e-29	PRDX1
CORO1A	5.30808103606731e-34	-0.769046085332742	0.196	0.263	1.97402225650307e-29	CORO1A
AKR1B10	5.5558604913413e-34	0.86100734714365	0.187	0.117	2.06616895812492e-29	AKR1B10
IGFBP1	6.07393231263326e-34	-3.33113237001981	0.008	0.038	2.25883468774518e-29	IGFBP1
IGFBP5	6.07566533034304e-34	0.775867682781055	0.26	0.182	2.25947917970127e-29	IGFBP5
EFNA1	6.75751694070098e-34	-0.0509227516144778	0.467	0.412	2.51305297507729e-29	EFNA1
POLR2K	7.0561061122597e-34	-0.28769703993742	0.546	0.581	2.62409530208826e-29	POLR2K
BRI3	7.16152457803638e-34	-0.161060531019483	0.639	0.619	2.66329937532595e-29	BRI3
NDUFB4	7.2848980548417e-34	-0.103705754535674	0.806	0.794	2.70918073761508e-29	NDUFB4
TMEM19	7.52232365565841e-34	0.62861750195082	0.177	0.104	2.79747694430281e-29	TMEM19
SMIM22	8.04924065224913e-34	0.280627471289948	0.685	0.577	2.99343210616493e-29	SMIM22
TSTA3	9.39241637147729e-34	0.395071662442936	0.551	0.46	3.49294572438869e-29	TSTA3
CLDN2	1.09259472353751e-33	0.956318463244842	0.11	0.05	4.06325051736363e-29	CLDN2
RGP1	1.11279723278296e-33	0.93514561941088	0.179	0.121	4.13838162899656e-29	RGP1
COPS9	1.11777332348013e-33	-0.198831126275677	0.693	0.703	4.15688721269026e-29	COPS9
POLR2F	1.25035680736546e-33	-0.363134483395067	0.467	0.535	4.64995193091141e-29	POLR2F
CDC42EP5	1.29018059599739e-33	-0.0452903516475263	0.358	0.31	4.7980526184547e-29	CDC42EP5
SBDS	1.34059252993129e-33	-0.16595056125891	0.66	0.646	4.98552955956148e-29	SBDS
LPIN1	1.60574366695584e-33	0.359221651662578	0.284	0.198	5.97160012304206e-29	LPIN1
IGLC2	1.81555921436576e-33	-4.40905082193602	0.02	0.052	6.75188316230482e-29	IGLC2
ANAPC11	2.07795479895923e-33	-0.174321824505302	0.648	0.659	7.72770610184947e-29	ANAPC11
SYNGR2	2.18563696226495e-33	-0.201822294944895	0.593	0.589	8.12816529896713e-29	SYNGR2
CYTOR	2.22085434511699e-33	-0.399842863245386	0.436	0.482	8.25913522405558e-29	CYTOR
SLC6A14	2.37333855413782e-33	0.142488946141974	0.173	0.123	8.82620874898315e-29	SLC6A14
VSIG10	2.5259092490259e-33	0.791062815996047	0.142	0.076	9.39360390620242e-29	VSIG10
ACYP2	2.5979978734409e-33	0.436378713093811	0.252	0.172	9.66169429153937e-29	ACYP2
HLA-DRA	2.73202775079544e-33	-0.24380395724038	0.743	0.728	1.01601380024332e-28	HLA-DRA
BIRC3	2.77125128470648e-33	0.468718465550614	0.511	0.413	1.03060064026949e-28	BIRC3
EMP3	3.02609954722604e-33	-0.199550490320561	0.479	0.46	1.12537616061789e-28	EMP3
COL11A1	3.18809847528216e-33	0.665386341786892	0.125	0.064	1.18562194197268e-28	COL11A1
CSRP1	3.66006865312819e-33	0.232414897868561	0.472	0.373	1.36114293141184e-28	CSRP1
CETN2	3.79408394920637e-33	0.460338149247724	0.466	0.37	1.41098187987036e-28	CETN2
CDX1	4.52221132377446e-33	-4.07823233702632	0.002	0.025	1.68176516919848e-28	CDX1
ATF7IP	4.57227296309016e-33	0.609862042341046	0.173	0.1	1.7003825922436e-28	ATF7IP
SIRT2	5.17915504343659e-33	0.383624324035795	0.25	0.177	1.92607596910363e-28	SIRT2
ZMAT1	5.21953802267538e-33	0.677993291629479	0.117	0.061	1.94109399525275e-28	ZMAT1
ESPN	5.37833754239028e-33	0.911289794023497	0.133	0.069	2.00014994863952e-28	ESPN
WDR60	5.53589816235928e-33	0.647332855409275	0.294	0.198	2.05874516759979e-28	WDR60
CNBP	5.7462496541657e-33	-0.114523238597311	0.77	0.742	2.13697278388768e-28	CNBP
GAS5	6.29158976742923e-33	0.973691694504795	0.15	0.079	2.33977931860926e-28	GAS5
TOMM40	6.41121640155828e-33	-0.699768889677379	0.196	0.28	2.38426726757551e-28	TOMM40
RARRES1	7.46461462152931e-33	0.630614603586909	0.176	0.102	2.77601553160054e-28	RARRES1
APIP	8.36852232058291e-33	0.39462516524032	0.261	0.181	3.11216976580158e-28	APIP
CCT4	9.13257401277384e-33	-0.268847234840581	0.483	0.494	3.39631294961046e-28	CCT4
HCST	9.99764666438962e-33	-0.663532641406219	0.206	0.248	3.71802481801985e-28	HCST
SLC38A1	1.39066907245841e-32	0.178546469867834	0.309	0.236	5.17175921356558e-28	SLC38A1
SSR2	1.47934367868622e-32	-0.168039227217945	0.753	0.751	5.50153120666618e-28	SSR2
BHLHE40	1.61581476048319e-32	0.078742538480189	0.581	0.501	6.00905351276093e-28	BHLHE40
IL32	1.67640658976412e-32	-0.144875531711701	0.772	0.736	6.23438846667379e-28	IL32
GIPC1	1.74266188379787e-32	0.424868447325733	0.419	0.315	6.48078527965589e-28	GIPC1
YWHAZ	1.91837512131924e-32	-0.132724598160802	0.819	0.81	7.13424523867411e-28	YWHAZ
MAFF	1.96423853239169e-32	-0.582356368629046	0.261	0.33	7.30480667811146e-28	MAFF
PNRC1	2.33877541091515e-32	-0.280431111581604	0.636	0.665	8.69767187565237e-28	PNRC1
CAPNS1	2.38213864811333e-32	0.351386904074511	0.605	0.521	8.85893541846866e-28	CAPNS1
ITGA3	2.52023097853914e-32	0.364099438966915	0.492	0.382	9.37248698608922e-28	ITGA3
FRY	2.67541781814592e-32	0.570427553960708	0.213	0.133	9.94961132390286e-28	FRY
PA2G4	2.88503297370897e-32	-0.225565926344942	0.555	0.548	1.07291491259263e-27	PA2G4
SLC25A5	2.97628834079039e-32	-0.183146084398276	0.685	0.685	1.10685187105654e-27	SLC25A5
GSTO1	3.07072153225441e-32	-0.245051012908435	0.592	0.604	1.14197063063009e-27	GSTO1
AC068587.4	3.20252538242264e-32	3.1925294692859	0.036	0.006	1.19098716446916e-27	AC068587.4
NEK6	3.22610949660615e-32	0.393349931843946	0.224	0.151	1.19975786069286e-27	NEK6
VWA1	3.42661917183759e-32	0.375981924973593	0.354	0.26	1.27432540381468e-27	VWA1
HNRNPA1	3.5255759043042e-32	-0.145290171158337	0.932	0.929	1.31112642305169e-27	HNRNPA1
PHGDH	3.63219811441694e-32	0.926769470289752	0.117	0.056	1.35077815677052e-27	PHGDH
RAP1GAP	3.82275312944972e-32	0.826134875085051	0.167	0.094	1.42164366131106e-27	RAP1GAP
ARMCX3	4.15100849903331e-32	0.339324592547709	0.415	0.315	1.5437185507055e-27	ARMCX3
NDUFB11	4.38455303461697e-32	-0.13858731169625	0.726	0.716	1.6305714280437e-27	NDUFB11
CREB3L1	4.72694265286959e-32	0.564657363849636	0.343	0.268	1.75790270317567e-27	CREB3L1
CEMIP	4.75335772457808e-32	-1.26646391448608	0.059	0.114	1.76772620419334e-27	CEMIP
AC009133.1	4.82525508542137e-32	0.936809270603181	0.137	0.07	1.79446411371735e-27	AC009133.1
ZNF75A	4.92432009958179e-32	0.523842565205246	0.157	0.093	1.83130540183347e-27	ZNF75A
SEPT1	5.16873430857712e-32	-0.580603463462133	0.147	0.161	1.92220060201675e-27	SEPT1
PLA2R1	5.69328250611643e-32	1.2057070847291	0.098	0.042	2.11727483119964e-27	PLA2R1
RABGAP1	6.6176397942836e-32	0.494688147251189	0.236	0.154	2.46103406309613e-27	RABGAP1
ATF3	7.78229571975864e-32	0.500650610104729	0.384	0.28	2.89415795522104e-27	ATF3
SLC25A25-AS1	7.82724568887403e-32	1.56911777378264	0.081	0.032	2.91087439923536e-27	SLC25A25-AS1
BRD3	8.24283511610287e-32	0.417131522711927	0.267	0.181	3.0654279513275e-27	BRD3
SLC22A18AS	8.43499088705843e-32	1.26831419981714	0.103	0.048	3.13688876098816e-27	SLC22A18AS
TRABD2A	8.79633029751883e-32	0.802171428620958	0.081	0.037	3.27126727434428e-27	TRABD2A
TRAPPC6A	8.83570777797152e-32	-0.596776287486918	0.251	0.319	3.28591136554983e-27	TRAPPC6A
MZT2B	9.08772107421819e-32	-0.191173331025918	0.688	0.698	3.379632590291e-27	MZT2B
SERPINB1	9.29207387528191e-32	-0.146812706909362	0.564	0.539	3.45562935347859e-27	SERPINB1
PFDN4	9.60555247359957e-32	-0.263888118557821	0.495	0.508	3.57220890940695e-27	PFDN4
SMS	1.02551470425722e-31	-0.282467844753517	0.46	0.468	3.81378663366217e-27	SMS
IGHG1	1.03619210130365e-31	-4.57193346920669	0.009	0.036	3.85349480553815e-27	IGHG1
TSPAN1	1.04131616182097e-31	-0.186130669797945	0.505	0.484	3.87255067419599e-27	TSPAN1
ADI1	1.049060627703e-31	0.287668104197731	0.524	0.42	3.9013515683647e-27	ADI1
FBXW5	1.06315623317543e-31	0.346893718862059	0.426	0.321	3.9537717155561e-27	FBXW5
IL7R	1.07780345074203e-31	-1.17401303207156	0.082	0.133	4.00824325296455e-27	IL7R
AC020656.1	1.0791856553825e-31	-0.899368986424233	0.116	0.139	4.01338353380199e-27	AC020656.1
BTG2	1.10763934811888e-31	0.409760516373008	0.423	0.317	4.11919997171932e-27	BTG2
FAM49B	1.21179899845755e-31	0.0246600000939803	0.423	0.363	4.50655929536379e-27	FAM49B
LRATD2	1.30581954637123e-31	1.74727012000869	0.07	0.026	4.85621231099996e-27	LRATD2
MTA3	1.32838812968156e-31	0.640767602574376	0.19	0.116	4.94014261547276e-27	MTA3
HIST1H2AC	1.37132951291216e-31	0.319329248114094	0.395	0.296	5.09983732556903e-27	HIST1H2AC
NDUFA4	1.51947140912562e-31	-0.0543316642549359	0.876	0.851	5.65076222339728e-27	NDUFA4
CA12	1.57154916007601e-31	-0.984007434384346	0.088	0.157	5.84443417140667e-27	CA12
TMBIM4	1.59354209901285e-31	0.916853317537113	0.106	0.05	5.92622371201887e-27	TMBIM4
TUBB	1.64217570878786e-31	-0.185213584990775	0.683	0.692	6.10708724341116e-27	TUBB
GAS2L3	1.64645941583083e-31	1.34900700838784	0.077	0.028	6.12301792153327e-27	GAS2L3
RBP2	1.7492487758431e-31	-5.794859611145	0	0.019	6.5052812724829e-27	RBP2
COX6A1P2	1.83539875542448e-31	-0.335995259937226	0.477	0.539	6.8256644315481e-27	COX6A1P2
APOE	2.32070465012075e-31	-0.409900607397231	0.455	0.464	8.63046852333404e-27	APOE
RPS25	2.40437699034561e-31	-0.0445196727283634	0.974	0.961	8.94163758939627e-27	RPS25
SORL1	2.44105541532251e-31	-0.138671658505516	0.299	0.266	9.07804098404288e-27	SORL1
TCEAL8	2.55219074134416e-31	0.25273945320106	0.526	0.425	9.49134214798479e-27	TCEAL8
IGF2	2.66911357175597e-31	1.14102209437422	0.099	0.043	9.92616646200329e-27	IGF2
MDH1	2.74551771593039e-31	-0.296654276446001	0.476	0.5	1.02103058337735e-26	MDH1
PLEKHA2	2.88471010124191e-31	0.331168684859364	0.19	0.125	1.07279483955085e-26	PLEKHA2
ATP6V0C	3.09504193672972e-31	0.656771482355081	0.153	0.085	1.15101514585042e-26	ATP6V0C
RBBP8	3.18433562389124e-31	0.667199535966352	0.228	0.143	1.18422257516891e-26	RBBP8
KIAA0319L	3.26707869073605e-31	0.491141998995171	0.262	0.177	1.21499389429783e-26	KIAA0319L
PHACTR3	3.44412138262472e-31	0.853488075167144	0.183	0.107	1.28083430098431e-26	PHACTR3
CHURC1	3.57803222691468e-31	-0.22863490019163	0.599	0.61	1.3306344048673e-26	CHURC1
RTRAF	3.68423099337777e-31	-0.186940481604552	0.646	0.651	1.37012866412726e-26	RTRAF
ATF4	3.78184438323497e-31	-0.14433828260204	0.667	0.646	1.40643010768125e-26	ATF4
UBXN1	3.95013774452772e-31	-0.200211388665778	0.643	0.643	1.46901672581242e-26	UBXN1
GULP1	3.97323505647614e-31	-0.602558006621574	0.215	0.269	1.47760638515291e-26	GULP1
ATP6V0B	4.58748837009741e-31	-0.179925378505855	0.667	0.661	1.70604104995553e-26	ATP6V0B
DRAM1	5.16142767332718e-31	0.563321904051968	0.155	0.093	1.91948333743364e-26	DRAM1
TMEM160	5.17841410031967e-31	-0.447156646612314	0.387	0.469	1.92580041976788e-26	TMEM160
OST4	5.24771926129882e-31	-0.148147953440107	0.872	0.896	1.95157431608442e-26	OST4
TMEM167A	5.36832776271363e-31	-0.0550037718308906	0.558	0.508	1.99642741167557e-26	TMEM167A
ERRFI1	5.60009537007371e-31	0.39148772853327	0.533	0.428	2.08261946717671e-26	ERRFI1
RPL17	5.84011331734991e-31	0.0501709202396081	0.857	0.879	2.17187974158926e-26	RPL17
NBPF9	5.84080775675037e-31	0.412311807277984	0.259	0.181	2.17213799665789e-26	NBPF9
CARD16	5.93993030922283e-31	0.130851618069005	0.376	0.297	2.20900068269688e-26	CARD16
LIMD2	6.22036168609158e-31	-0.805218528709001	0.142	0.189	2.3132903074406e-26	LIMD2
CFTR	6.39042337383742e-31	0.616725337449676	0.197	0.119	2.3765345484964e-26	CFTR
TSPAN4	6.433901951085e-31	0.345181420106483	0.324	0.235	2.392703796589e-26	TSPAN4
CCND2	6.82648966584661e-31	0.425798265162407	0.227	0.155	2.5387032418317e-26	CCND2
LRP1	7.61416085338014e-31	-0.065882737389825	0.328	0.28	2.83163027976354e-26	LRP1
TM4SF5	9.12240359534299e-31	0.333066955812645	0.264	0.186	3.3925306730721e-26	TM4SF5
LRPAP1	9.51791726522737e-31	-0.275013650787967	0.513	0.535	3.53961825176541e-26	LRPAP1
TTC32	9.56698918301229e-31	0.421744302365855	0.178	0.12	3.55786760727044e-26	TTC32
ZBTB16	1.07225884371068e-30	0.660176002038812	0.19	0.114	3.98762341387566e-26	ZBTB16
SLITRK4	1.12380594484973e-30	-1.60058651592534	0.024	0.054	4.17932192830168e-26	SLITRK4
SMARCA1	1.24435080202441e-30	0.698763059534831	0.179	0.104	4.62761619764857e-26	SMARCA1
TRAFD1	1.2771999793608e-30	0.625999862420692	0.136	0.078	4.74977900324488e-26	TRAFD1
GRTP1	1.30724105373965e-30	0.71121324478781	0.164	0.095	4.86149875475238e-26	GRTP1
DYNC2H1	1.34652001661173e-30	0.763641000469859	0.201	0.121	5.00757328977737e-26	DYNC2H1
KRT16	1.36504577204233e-30	-0.332892172461891	0.084	0.139	5.0764687216482e-26	KRT16
HPGD	1.49736891662503e-30	0.353794808748416	0.23	0.162	5.56856526403683e-26	HPGD
POP5	1.52003306860344e-30	0.287645685952322	0.274	0.198	5.65285097882932e-26	POP5
SERP1	1.57175909152361e-30	-0.164300326315395	0.77	0.763	5.84521488546716e-26	SERP1
LGALS3BP	1.67277483366902e-30	0.120223108575056	0.731	0.659	6.22088232893171e-26	LGALS3BP
WSB1	1.674956300685e-30	0.177529970188235	0.692	0.594	6.22899498661745e-26	WSB1
SNX29P2	1.69293126772246e-30	0.256751912683617	0.074	0.045	6.29584209153306e-26	SNX29P2
SRSF10	1.7047465919336e-30	0.297343345740251	0.381	0.288	6.33978210074185e-26	SRSF10
AL627171.2	1.88833114723658e-30	1.33947779647307	0.11	0.052	7.02251470345812e-26	AL627171.2
MT-ATP8	1.96027981416831e-30	-0.775605559186789	0.166	0.217	7.29008460091054e-26	MT-ATP8
BDP1	2.03969196698167e-30	0.510955309714931	0.359	0.259	7.58541045600814e-26	BDP1
EPB41L1	2.20749420198766e-30	0.529789609018892	0.234	0.152	8.2094501877719e-26	EPB41L1
PAG1	2.23595857678541e-30	-0.897862185579828	0.115	0.183	8.31530635120725e-26	PAG1
ROMO1	2.28648056806542e-30	-0.0958024345281343	0.734	0.704	8.5031925845785e-26	ROMO1
RAB11A	2.29845735691091e-30	-0.13693495175315	0.679	0.663	8.547733064616e-26	RAB11A
SLURP2	2.29865794551812e-30	-3.5440254638684	0.002	0.024	8.54847903358732e-26	SLURP2
ATP5F1B	2.34408039910908e-30	-0.114653865984126	0.742	0.71	8.71740059624674e-26	ATP5F1B
CUTA	2.35211794050571e-30	-0.167285465024669	0.7	0.689	8.74729140894669e-26	CUTA
ACTA2	2.5113938385143e-30	0.039251317664911	0.428	0.349	9.33962254605082e-26	ACTA2
SCTR	2.61646327000381e-30	0.881473998383883	0.184	0.11	9.73036525481718e-26	SCTR
CSTA	2.67014508715872e-30	0.192596508833063	0.29	0.222	9.93000256463458e-26	CSTA
TNFAIP8	2.76204632958983e-30	-0.632942378905632	0.196	0.225	1.02717740951116e-25	TNFAIP8
LAMB3	3.18675728683109e-30	-0.0130073768943422	0.493	0.428	1.18512316739961e-25	LAMB3
DHRS3	3.62516416113534e-30	0.416270313739243	0.397	0.299	1.34816229988462e-25	DHRS3
NAP1L4	3.68011429176194e-30	0.148684201881214	0.395	0.318	1.36859770396335e-25	NAP1L4
PSMA7	4.01079004291479e-30	-0.126257775520347	0.813	0.8	1.49157270905958e-25	PSMA7
NFIA	4.05051774438003e-30	0.346183030935746	0.417	0.315	1.50634704395749e-25	NFIA
LRRC75B	4.08599267190773e-30	0.862065889731428	0.108	0.055	1.51953981475577e-25	LRRC75B
ZNF528-AS1	4.30545303302748e-30	4.06066915310475	0.026	0.002	1.60115492845259e-25	ZNF528-AS1
NSD3	4.32919657625459e-30	0.213557412760831	0.521	0.428	1.60998491474332e-25	NSD3
S100A10	4.43736837019802e-30	-0.185109917826314	0.939	0.939	1.65021292319294e-25	S100A10
ETHE1	4.45564500395678e-30	-0.438719030228467	0.334	0.389	1.65700982052149e-25	ETHE1
CRIM1	4.85568682514316e-30	0.138909524346811	0.323	0.256	1.80578137340249e-25	CRIM1
FXYD1	5.22619516013591e-30	0.440710473467271	0.181	0.115	1.94356971810294e-25	FXYD1
NCOA7	5.82089822161624e-30	0.130654568953166	0.448	0.365	2.16473383963686e-25	NCOA7
PDIA3	5.86793641858196e-30	-0.110266419153244	0.783	0.757	2.18222687470645e-25	PDIA3
ROCK1	6.11710185355943e-30	0.283462151910179	0.556	0.452	2.27488900832022e-25	ROCK1
SRI	6.2649713259529e-30	-0.111022118624741	0.725	0.706	2.32988018640862e-25	SRI
SLC4A4	6.37261189677773e-30	0.502028853774105	0.237	0.157	2.36991063829267e-25	SLC4A4
TPM1	6.4305467684963e-30	0.0164982159987574	0.803	0.729	2.39145603773609e-25	TPM1
CST1	6.53692708354419e-30	1.31273769914132	0.113	0.055	2.43101781309925e-25	CST1
FILIP1L	6.56922387237492e-30	0.210755173083284	0.28	0.208	2.44302866589751e-25	FILIP1L
HIST1H1C	6.89048531264917e-30	0.337561894752201	0.533	0.426	2.5625025829211e-25	HIST1H1C
PALM3	6.89274202520153e-30	1.30809719495234	0.079	0.031	2.5633418317522e-25	PALM3
ISG15	8.2050955133724e-30	0.0756390467313928	0.721	0.635	3.05139297046806e-25	ISG15
TCIRG1	8.42106058467646e-30	0.295415315930854	0.344	0.257	3.13170822083533e-25	TCIRG1
VPS29	9.09185113111986e-30	0.238038379985901	0.605	0.503	3.38116851715217e-25	VPS29
PPP1R9A	9.26235951587781e-30	0.754571833625627	0.172	0.099	3.4445788803598e-25	PPP1R9A
SLC9A3-AS1	9.6982388918185e-30	3.00254354891195	0.025	0.002	3.60667806147838e-25	SLC9A3-AS1
LCP1	9.79976729176267e-30	-0.83986937461955	0.127	0.198	3.64443545813362e-25	LCP1
FTX	1.04564352361986e-29	0.682964292243288	0.177	0.104	3.8886436999899e-25	FTX
ANKRD12	1.06827402462875e-29	-0.344240844105703	0.495	0.544	3.97280427019187e-25	ANKRD12
POLD4	1.11975739189403e-29	-0.0271872255908499	0.693	0.636	4.16426576471472e-25	POLD4
IGBP1	1.19384664517741e-29	-0.36974424136136	0.396	0.427	4.43979628875025e-25	IGBP1
ZNF461	1.23833782057323e-29	1.54687996924588	0.049	0.014	4.60525452092979e-25	ZNF461
SYCE1	1.34843163246647e-29	3.51687461642651	0.028	0.003	5.01468239797955e-25	SYCE1
ZNF566	1.46731136655382e-29	0.84545822996948	0.111	0.056	5.45678424107699e-25	ZNF566
MIR205HG	1.47825426212466e-29	1.34209517189152	0.034	0.008	5.49747977541541e-25	MIR205HG
AREG	1.63769758489683e-29	0.791991894238747	0.197	0.119	6.09043354847282e-25	AREG
COX5B	1.74676087300943e-29	-0.0738311059440884	0.903	0.882	6.49602901063475e-25	COX5B
CLEC2B	1.83275713902255e-29	0.215571117453976	0.375	0.294	6.81584052431097e-25	CLEC2B
ACCS	1.95909655732914e-29	0.704353994017593	0.108	0.056	7.28568418705135e-25	ACCS
RHOBTB3	2.1537362286444e-29	0.55725665235233	0.225	0.144	8.00952966070565e-25	RHOBTB3
SRRM2	2.16827999460907e-29	0.268120538085685	0.752	0.662	8.06361647195166e-25	SRRM2
ATP9A	2.22488659140971e-29	0.215309752781222	0.224	0.166	8.27413074479357e-25	ATP9A
MUC20-OT1	2.24791974780532e-29	-0.367426412792594	0.375	0.427	8.35978875011322e-25	MUC20-OT1
ZNF793	2.32328387103867e-29	1.24613889165332	0.061	0.021	8.64006038800571e-25	ZNF793
DENND2D	2.46909447096888e-29	-0.117970334174283	0.181	0.149	9.18231542808616e-25	DENND2D
PLA2G16	2.56312926806955e-29	0.27307417480271	0.527	0.464	9.53202143502384e-25	PLA2G16
TJP3	2.58966032114604e-29	0.580980377382636	0.281	0.191	9.63068776831002e-25	TJP3
CCT3	2.63206500352309e-29	-0.179058193376745	0.542	0.532	9.78838654160203e-25	CCT3
SELENOP	2.63866545548352e-29	0.111109116461507	0.515	0.43	9.81293296239768e-25	SELENOP
AC100810.1	2.69582584979676e-29	0.524253889556319	0.22	0.142	1.00255067528092e-24	AC100810.1
PIM1	2.91236467023363e-29	-0.643868570205258	0.206	0.262	1.08307929721318e-24	PIM1
ELOB	2.95324763108279e-29	0.110959534474645	0.941	0.897	1.09828326152338e-24	ELOB
SERPINF1	2.9881148427519e-29	0.286951796713202	0.316	0.232	1.111250028871e-24	SERPINF1
TMEM45B	3.08068003075738e-29	0.255745231271629	0.26	0.189	1.14567409663836e-24	TMEM45B
CPNE3	3.33867553137512e-29	-0.546614722320823	0.271	0.352	1.24162004336309e-24	CPNE3
IRAK3	3.4983053881835e-29	0.353658946574849	0.174	0.113	1.30098479081156e-24	IRAK3
PDE11A	3.69709549358527e-29	1.60369306021755	0.058	0.019	1.37491284310943e-24	PDE11A
LINC00963	3.75946744455773e-29	1.55326479193873	0.046	0.012	1.39810834795658e-24	LINC00963
MTDH	3.87365475888402e-29	-0.116903522793621	0.685	0.673	1.44057346828138e-24	MTDH
SAT1	3.98322309547985e-29	0.210138807254864	0.916	0.89	1.481320836978e-24	SAT1
ANAPC16	4.23119243646261e-29	-0.212076739783009	0.638	0.641	1.57353815519608e-24	ANAPC16
BICC1	4.41842620884208e-29	0.490175355283608	0.18	0.113	1.64316852280628e-24	BICC1
CTNNB1	4.56537740057466e-29	-0.205254006736397	0.619	0.618	1.69781820149971e-24	CTNNB1
S100A6	4.64610832565697e-29	0.317723036132747	0.993	0.989	1.72784122522857e-24	S100A6
SHROOM3	4.67836405837205e-29	0.47656309554428	0.409	0.312	1.73983680966798e-24	SHROOM3
ABRACL	4.80457034211656e-29	-0.297283037083254	0.373	0.375	1.78677166452973e-24	ABRACL
ATP5MG	5.01751186295439e-29	-0.119884068216912	0.9	0.89	1.86596248671411e-24	ATP5MG
PCDHGA10	5.35641899526422e-29	2.05328296519166	0.037	0.007	1.99199866014881e-24	PCDHGA10
ZNF585A	5.40265509872526e-29	0.911749253526916	0.095	0.045	2.00919340466494e-24	ZNF585A
NBPF15	6.66283085904394e-29	0.507288097447152	0.191	0.123	2.47784016816985e-24	NBPF15
GLYR1	6.97922740726524e-29	0.296182025819572	0.298	0.219	2.59550488048787e-24	GLYR1
ODAM	7.37625725408991e-29	1.2897586670938	0.079	0.032	2.7431563102235e-24	ODAM
PIGR	7.72079502761604e-29	0.0254597536117844	0.473	0.419	2.87128646282013e-24	PIGR
ICA1	8.07824090453355e-29	0.451365783387855	0.344	0.248	3.00421700998698e-24	ICA1
TAOK3	8.15578512649159e-29	0.278786876637757	0.424	0.329	3.03305493069096e-24	TAOK3
NDUFA11	8.47530936571517e-29	-0.0842674812020869	0.766	0.735	3.15188280001581e-24	NDUFA11
CNN3	8.58805764720405e-29	0.125127731832948	0.489	0.405	3.19381275841871e-24	CNN3
CYP2J2	9.25342105570102e-29	1.34809783041333	0.075	0.03	3.44125475640465e-24	CYP2J2
NEIL2	9.81390531471175e-29	0.549954940310406	0.139	0.085	3.64969324748815e-24	NEIL2
ADA2	1.0493330594581e-28	0.453367157035119	0.109	0.062	3.90236471481874e-24	ADA2
HNRNPL	1.10771097950103e-28	0.382476544747759	0.381	0.285	4.11946636166639e-24	HNRNPL
PVT1	1.13262320044375e-28	1.67774757966823	0.046	0.013	4.21211242013026e-24	PVT1
MINOS1	1.15476332704591e-28	0.050952770242727	0.683	0.676	4.29444933695103e-24	MINOS1
CTNND1	1.17746487700038e-28	0.327760532701656	0.596	0.497	4.37887413107673e-24	CTNND1
CKLF	1.20997345654826e-28	0.0795292778795125	0.646	0.565	4.49977028755734e-24	CKLF
ATP5PF	1.21165840805086e-28	-0.110603565534909	0.788	0.777	4.50603645370034e-24	ATP5PF
BTF3	1.27899570693169e-28	-0.1166858530701	0.917	0.913	4.75645713450826e-24	BTF3
SLC25A37	1.31612604738279e-28	0.378325175370995	0.513	0.411	4.89454115761184e-24	SLC25A37
PAPSS1	1.32640585902495e-28	0.249600934098809	0.318	0.246	4.9327707491279e-24	PAPSS1
KNOP1	1.36403147065371e-28	0.45486928627647	0.378	0.28	5.07269663621407e-24	KNOP1
TRADD	1.39760846227185e-28	0.176344679695843	0.377	0.308	5.19756611034278e-24	TRADD
ALKBH7	1.43219487221659e-28	-0.248587902721405	0.462	0.472	5.32618951028626e-24	ALKBH7
ALDOA	1.54788989293837e-28	-0.214712072833787	0.775	0.824	5.7564477228485e-24	ALDOA
MAGEA12	1.55375542085964e-28	6.27357491171548	0.018	0	5.77826103463492e-24	MAGEA12
VMP1	1.56746944113207e-28	0.161931199621299	0.849	0.773	5.82926210462604e-24	VMP1
MGST1	1.59099936767004e-28	-0.131124980243587	0.442	0.413	5.91676754842811e-24	MGST1
ASL	1.76254227252807e-28	0.523141687294456	0.361	0.276	6.55471845730465e-24	ASL
DQX1	1.77756697264118e-28	-2.03760130422802	0.01	0.041	6.61059381455527e-24	DQX1
PCSK1N	1.86466012996916e-28	0.379819643857456	0.168	0.106	6.9344845573423e-24	PCSK1N
AC008397.1	1.9184528891767e-28	1.66542845890602	0.053	0.016	7.13453444955922e-24	AC008397.1
DUXAP8	1.95916304852468e-28	1.36113837066437	0.053	0.017	7.28593146115843e-24	DUXAP8
RASSF7	2.36157099786757e-28	0.199134994994473	0.459	0.368	8.78244638396969e-24	RASSF7
EGFL7	2.44576511315758e-28	-0.161541691336229	0.193	0.163	9.09555587932172e-24	EGFL7
AC020916.1	2.47775718009266e-28	0.47047952217845	0.397	0.298	9.21453117704659e-24	AC020916.1
KCNC2	2.48157880461893e-28	7.66162281904172	0.016	0	9.22874341649733e-24	KCNC2
NEDD8	2.53031906347915e-28	-0.11485096995555	0.787	0.779	9.41000356517262e-24	NEDD8
NUB1	2.54101736340357e-28	0.243777782986322	0.368	0.285	9.44978947276153e-24	NUB1
ATP2C1	2.63605958901256e-28	0.25137661691746	0.361	0.279	9.80324200557882e-24	ATP2C1
RNF181	2.76523667980368e-28	-0.20676737565492	0.607	0.615	1.02836386885219e-23	RNF181
SPNS2	2.88065559933097e-28	-0.965125783655381	0.083	0.144	1.07128701083519e-23	SPNS2
DDX52	3.01724406110843e-28	1.14254743215221	0.069	0.027	1.12208289388561e-23	DDX52
SDR16C5	3.08734205082718e-28	-0.564057368523911	0.202	0.231	1.14815163528212e-23	SDR16C5
OAS1	3.08773721862265e-28	0.470167070439278	0.329	0.24	1.14829859423358e-23	OAS1
ZDHHC2	3.10193129217344e-28	0.471828136182263	0.166	0.104	1.15357722824638e-23	ZDHHC2
CD3D	3.10472207966353e-28	-0.834366108805207	0.125	0.151	1.15461509420607e-23	CD3D
GLUL	3.28106346948742e-28	0.019495445530997	0.656	0.584	1.22019469366768e-23	GLUL
ACE2	3.42490184805441e-28	1.3477632060437	0.065	0.024	1.27368674827296e-23	ACE2
RSBN1L	3.52090803992659e-28	0.336334834019504	0.445	0.344	1.3093904909683e-23	RSBN1L
ZSCAN18	3.58956296405795e-28	0.39600945480144	0.144	0.09	1.33492257070351e-23	ZSCAN18
PLLP	3.64367228478642e-28	0.563667087191218	0.288	0.199	1.35504528598922e-23	PLLP
IFT57	3.66937135090986e-28	0.328106067061307	0.366	0.275	1.36460251168987e-23	IFT57
REXO2	3.87860558006332e-28	0.287448266866028	0.547	0.448	1.44241462916975e-23	REXO2
HLA-DPA1	4.54062140702882e-28	-0.156112313773469	0.539	0.503	1.68861169505995e-23	HLA-DPA1
APP	4.59598060913275e-28	-0.0611453391704999	0.719	0.676	1.70919922873038e-23	APP
PRELID1	4.72685853495111e-28	-0.214194918307157	0.668	0.687	1.75787142056297e-23	PRELID1
HOXB3	5.08470611247468e-28	0.638848787199261	0.161	0.095	1.89095135616821e-23	HOXB3
PRAP1	5.20508679671211e-28	-0.950256866288863	0.088	0.145	1.93571972882927e-23	PRAP1
ADGRG1	5.56488439472177e-28	0.352422132133916	0.374	0.279	2.06952485755308e-23	ADGRG1
TMEM173	5.62180390983971e-28	-0.0389917989896138	0.339	0.294	2.09069265603029e-23	TMEM173
ATP2A2	5.68708294095569e-28	0.214568763359908	0.458	0.367	2.11496927491201e-23	ATP2A2
EIF3M	5.74864869612456e-28	-0.18885703257287	0.566	0.561	2.13786496360176e-23	EIF3M
SERINC5	5.7728010014478e-28	0.521028873438036	0.146	0.086	2.14684696442842e-23	SERINC5
S100P	5.78432583337429e-28	-0.388105563519199	0.521	0.602	2.15113293417356e-23	S100P
SPCS1	6.47085500422279e-28	-0.164458571805854	0.732	0.734	2.40644626752042e-23	SPCS1
RNH1	6.62998373829047e-28	0.170959954783846	0.624	0.528	2.46562465243284e-23	RNH1
TRIM22	6.66368449175254e-28	0.0548104156483682	0.242	0.192	2.47815762563785e-23	TRIM22
CAPS	6.93815246023702e-28	0.683458708883107	0.25	0.169	2.58022951843754e-23	CAPS
PPP2R1A	7.4285867766369e-28	-0.279815516739669	0.486	0.521	2.7626171363635e-23	PPP2R1A
HOOK3	7.61851795777097e-28	0.326049835607581	0.352	0.262	2.83325064331545e-23	HOOK3
CCDC34	7.71765791084392e-28	0.612169897546031	0.219	0.14	2.87011980046374e-23	CCDC34
SF1	7.83599504862083e-28	-0.190584167832928	0.591	0.587	2.9141281986316e-23	SF1
CYTIP	8.10731531540582e-28	-0.912094559628391	0.108	0.159	3.01502949264627e-23	CYTIP
NCF2	8.25037889841127e-28	-1.0088345319585	0.062	0.119	3.06823340853017e-23	NCF2
ERH	8.36645670582793e-28	-0.133058658450799	0.75	0.746	3.11140158433035e-23	ERH
CHD9	8.67928780783804e-28	0.299464935886128	0.469	0.37	3.22774034285689e-23	CHD9
LSP1	8.89382498156046e-28	-0.698639753747465	0.181	0.24	3.30752457239252e-23	LSP1
PPP4R3B	9.05964594219743e-28	0.903451760562865	0.082	0.037	3.3691917294438e-23	PPP4R3B
GJB2	9.3642041609557e-28	0.522482786342625	0.165	0.102	3.48245388541781e-23	GJB2
C1QTNF3	9.38056784491683e-28	1.18940069646272	0.115	0.061	3.48853937584612e-23	C1QTNF3
GFPT1	9.5591126489867e-28	0.405113230760495	0.457	0.357	3.55493840303166e-23	GFPT1
C1orf198	9.68592928576584e-28	-0.621235326659983	0.199	0.263	3.60210024208346e-23	C1orf198
AKAP13	1.00310639478948e-27	0.273809685462973	0.641	0.54	3.73045237158258e-23	AKAP13
CORO2A	1.05003118085417e-27	0.688636764081884	0.228	0.149	3.90496095847857e-23	CORO2A
U2AF1L4	1.13058105041697e-27	0.356332896030402	0.199	0.142	4.20451786839566e-23	U2AF1L4
GCHFR	1.14490344956559e-27	0.337696615092653	0.334	0.256	4.25778143858949e-23	GCHFR
PARVA	1.18843186484877e-27	0.412154916793823	0.289	0.203	4.41965926218608e-23	PARVA
UGT2B15	1.18924571747664e-27	1.25243142580146	0.057	0.02	4.42268589872387e-23	UGT2B15
EIF4G1	1.20738514990132e-27	0.315758591677269	0.491	0.39	4.49014463396803e-23	EIF4G1
SGCB	1.27278330958712e-27	0.517976042717712	0.285	0.199	4.73335385002354e-23	SGCB
NUMA1	1.28070593902666e-27	0.348904114392168	0.39	0.296	4.76281731664623e-23	NUMA1
ANKRD36B	1.2893162256656e-27	2.72248452525108	0.032	0.005	4.7948381116278e-23	ANKRD36B
HOXB9	1.34746771922968e-27	2.21137852300736	0.042	0.01	5.01109770104327e-23	HOXB9
MIA2	1.41875402973562e-27	0.875722363778028	0.155	0.088	5.2762043611838e-23	MIA2
PRSS3	1.44359488517985e-27	-0.170182830633446	0.319	0.295	5.36858501849535e-23	PRSS3
RAC1	1.50989219621491e-27	-0.0830887917784588	0.894	0.9	5.61513808850361e-23	RAC1
IER5L	1.79170806251236e-27	0.658295874776927	0.257	0.184	6.66318311367721e-23	IER5L
HSP90AA1	1.81393059315306e-27	-0.129787497817938	0.934	0.912	6.74582648287692e-23	HSP90AA1
SNRPE	1.93102715138518e-27	-0.126962200456003	0.711	0.695	7.18129687328633e-23	SNRPE
IER3	1.94507882419655e-27	0.284366905019261	0.652	0.552	7.23355363930455e-23	IER3
DMBT1	2.03838434469324e-27	1.10920713583193	0.112	0.098	7.58054753947968e-23	DMBT1
TRIP6	2.06017038627912e-27	0.346581001754807	0.376	0.287	7.66156764953344e-23	TRIP6
GHITM	2.11975115631167e-27	-0.249689997166028	0.537	0.555	7.88314257520747e-23	GHITM
CD9	2.13178049445117e-27	-0.144974363281492	0.713	0.7	7.92787848081445e-23	CD9
CKS1B	2.21256648063928e-27	-0.365212559617024	0.374	0.404	8.22831348484942e-23	CKS1B
QSOX1	2.23232206555348e-27	-0.052920910913397	0.574	0.524	8.30178252958685e-23	QSOX1
PGLS	2.27051845937572e-27	-0.313127772390025	0.449	0.48	8.44383109857236e-23	PGLS
FAM198B	2.27968631871987e-27	0.21196215436993	0.198	0.144	8.47792545068731e-23	FAM198B
OAS2	2.28890659067964e-27	0.376271239279853	0.214	0.149	8.51221472007852e-23	OAS2
SNHG7	2.29403262203367e-27	-0.266550150947866	0.403	0.404	8.53127791808101e-23	SNHG7
MIA	2.29499788987744e-27	-0.190280722475603	0.258	0.213	8.53486765266523e-23	MIA
B3GALT5-AS1	2.43730564050112e-27	2.18419653625574	0.034	0.007	9.06409594645962e-23	B3GALT5-AS1
IFT140	2.59552429509679e-27	0.985693304435075	0.092	0.043	9.65249530103544e-23	IFT140
CHML	2.64437075610308e-27	-1.01381252182174	0.081	0.134	9.83415040487173e-23	CHML
AP2S1	2.72883008493843e-27	-0.254644465248194	0.585	0.621	1.01482462028775e-22	AP2S1
ALOX5	2.78892854564545e-27	0.258915761827658	0.168	0.113	1.03717463684009e-22	ALOX5
EGOT	2.93821410282452e-27	1.86395420774778	0.051	0.015	1.09269244269941e-22	EGOT
DDIT3	2.94887857874064e-27	0.530419040311784	0.367	0.277	1.09665845464786e-22	DDIT3
VCAM1	3.33813501418854e-27	0.465255794398949	0.133	0.081	1.24141903042658e-22	VCAM1
CACYBP	3.50899464406315e-27	-0.229077458375971	0.464	0.467	1.30496001818064e-22	CACYBP
BUD23	3.5368447575939e-27	0.189542024818776	0.478	0.391	1.3153171969016e-22	BUD23
SMAP1	3.6941690833656e-27	0.345974185829956	0.322	0.235	1.37382454041283e-22	SMAP1
POC1B	3.77967693429575e-27	0.514759369951604	0.175	0.109	1.40562405509525e-22	POC1B
AC092295.2	4.15747770104969e-27	3.36011080882115	0.023	0.002	1.54612438224337e-22	AC092295.2
VIL1	4.31996309245683e-27	0.282602118341877	0.181	0.125	1.60655107445377e-22	VIL1
SREK1IP1	4.53500919157181e-27	-0.327476671708153	0.403	0.431	1.68652456825364e-22	SREK1IP1
ERLEC1	4.61780367727095e-27	0.321900772262644	0.474	0.374	1.71731500954029e-22	ERLEC1
TIMM13	4.64626182391765e-27	-0.129295119036444	0.554	0.531	1.72789830969673e-22	TIMM13
DPP7	4.73239477957335e-27	0.187737535411353	0.501	0.411	1.75993029457553e-22	DPP7
FBLIM1	4.8625356027303e-27	0.470530548053061	0.375	0.28	1.80832836529937e-22	FBLIM1
AC012368.1	5.06023704261606e-27	1.61620967449822	0.042	0.011	1.88185155377849e-22	AC012368.1
FBXO25	5.16191244674783e-27	0.457364267473697	0.235	0.159	1.91966361982105e-22	FBXO25
TCEA1	5.80083804307824e-27	-0.296448211310596	0.513	0.562	2.15727365984037e-22	TCEA1
CAPG	6.06451846843571e-27	0.184545976145609	0.613	0.517	2.25533377322656e-22	CAPG
GALNT7	6.80454664473179e-27	0.421041880629667	0.297	0.213	2.5305428517093e-22	GALNT7
MSRA	6.93931286380244e-27	0.428496213790817	0.193	0.133	2.58066106091949e-22	MSRA
LAD1	6.95993512040523e-27	-0.154212813219183	0.39	0.368	2.5883302719275e-22	LAD1
REXO4	7.25733769480793e-27	0.618351949478744	0.194	0.122	2.69893131532212e-22	REXO4
SKIL	7.58862764506384e-27	0.0770318316293853	0.461	0.387	2.82213473492279e-22	SKIL
CHP1	8.07680764552292e-27	-0.199831657474344	0.434	0.427	3.00368399529352e-22	CHP1
MUC1	8.85901091144955e-27	0.152123782487688	0.745	0.693	3.29457756785897e-22	MUC1
ATP1B3	9.14542526237731e-27	-0.103992365052828	0.496	0.457	3.4010922008255e-22	ATP1B3
UPP1	9.59716619567365e-27	-0.438508696592217	0.315	0.355	3.56909013650908e-22	UPP1
MRPS21	1.01722868860567e-26	0.0769971793907236	0.091	0.056	3.78297177005562e-22	MRPS21
WWTR1	1.03258799801791e-26	0.333689727270638	0.337	0.251	3.84009150582882e-22	WWTR1
ROBO3	1.03649209833903e-26	0.887885924622897	0.076	0.034	3.85461046451303e-22	ROBO3
SHFL	1.07302411289475e-26	1.43532038255406	0.058	0.02	3.9904693734443e-22	SHFL
EIF4A2	1.08647673331268e-26	-0.0811478391882647	0.85	0.828	4.04049832351654e-22	EIF4A2
ALB	1.12233993780423e-26	2.09771560945157	0.038	0.009	4.17386999470015e-22	ALB
ZFP36L2	1.16133129273754e-26	0.0877912588887027	0.809	0.747	4.31887494456164e-22	ZFP36L2
SH3GLB2	1.18093545031268e-26	0.539401255607717	0.234	0.157	4.39178084616781e-22	SH3GLB2
LRRC31	1.2396791306947e-26	2.3929975800402	0.033	0.006	4.6102427191405e-22	LRRC31
ADM	1.25374262719672e-26	-0.519712213904806	0.263	0.308	4.66254345628189e-22	ADM
MSN	1.2847941483396e-26	-0.105957209286683	0.494	0.456	4.77802095826015e-22	MSN
ACSM3	1.31079128115216e-26	0.97490269225736	0.088	0.04	4.87470169547678e-22	ACSM3
CEP164	1.36471923534472e-26	0.761034526016669	0.163	0.095	5.07525436432347e-22	CEP164
TXN	1.53754417639715e-26	-0.0486530808379739	0.88	0.85	5.71797303760337e-22	TXN
PLPP1	1.56276036244579e-26	0.198075934260951	0.299	0.228	5.81174951189964e-22	PLPP1
HKR1	1.57477241918505e-26	0.556849193113374	0.123	0.074	5.85642114970728e-22	HKR1
DDX3Y	1.60890629308104e-26	0.350365564860731	0.083	0.048	5.98336161333907e-22	DDX3Y
LINC00472	1.66087114989004e-26	1.49238170647283	0.062	0.022	6.17661371932607e-22	LINC00472
TASOR2	1.67654610389486e-26	1.30881979968427	0.061	0.023	6.23490730577458e-22	TASOR2
FOXD1	1.68586422281369e-26	1.59690345397106	0.052	0.017	6.26956045822184e-22	FOXD1
STEAP2	1.79652379844737e-26	0.438007418800335	0.272	0.19	6.68109235404591e-22	STEAP2
MRPS36	1.81598357158122e-26	-0.228219018256208	0.497	0.509	6.7534613043534e-22	MRPS36
PSMD9	1.82518551056051e-26	0.29092757886616	0.375	0.287	6.78768239522347e-22	PSMD9
KIF13B	1.85812590331363e-26	0.525682713004564	0.305	0.217	6.91018442183305e-22	KIF13B
MRPL51	1.85851821378102e-26	-0.149287241284248	0.635	0.625	6.91164338523025e-22	MRPL51
GPA33	1.91462132222899e-26	-2.07618128262842	0.014	0.045	7.12028523523737e-22	GPA33
COPA	1.93117703083105e-26	0.0849162159494824	0.46	0.39	7.1818542599576e-22	COPA
EPB41L4A	1.96878865814407e-26	0.566610734645846	0.132	0.077	7.32172814077199e-22	EPB41L4A
CARD6	2.03337609100328e-26	0.854264143836422	0.118	0.061	7.5619223448321e-22	CARD6
IMPDH2	2.09620570985537e-26	-0.435906520221085	0.34	0.396	7.79557941438114e-22	IMPDH2
SLC2A10	2.10773996550511e-26	0.76713803740314	0.149	0.087	7.83847415771697e-22	SLC2A10
LINC00926	2.12877318839157e-26	-0.0626334629806502	0.104	0.084	7.91669461030942e-22	LINC00926
PAQR7	2.18897751279163e-26	0.875487747269151	0.112	0.061	8.14058847232078e-22	PAQR7
FABP2	2.21769378166131e-26	-1.97673237083896	0.016	0.038	8.24738140462026e-22	FABP2
MAP4K3-DT	2.22260830994737e-26	1.52493403799603	0.06	0.022	8.26565804386328e-22	MAP4K3-DT
CTSL	2.23809608799506e-26	-0.21363369227062	0.439	0.422	8.32325554164484e-22	CTSL
UQCRQ	2.26498878151326e-26	-0.0663781438478321	0.851	0.843	8.42326677956964e-22	UQCRQ
CCT8	2.29662200449555e-26	-0.278842020951088	0.501	0.525	8.54090757251849e-22	CCT8
SPINT2	2.55107427785797e-26	0.190680360735308	0.767	0.718	9.48719013192601e-22	SPINT2
MT2A	2.65434205472102e-26	-0.040858042898297	0.826	0.831	9.87123266730199e-22	MT2A
CDC42SE1	2.68308212934751e-26	-0.223305841916148	0.357	0.345	9.97811413083044e-22	CDC42SE1
CYP2W1	2.87758503509027e-26	1.33591984544994	0.05	0.016	1.07014509869972e-21	CYP2W1
ID2	2.94229374020956e-26	-0.10589431236781	0.473	0.432	1.09420961904653e-21	ID2
PAWR	3.03170895202817e-26	0.281831591997062	0.347	0.266	1.12746224216976e-21	PAWR
UBE2D2	3.14149442639106e-26	-0.172026241563376	0.613	0.607	1.16829036223057e-21	UBE2D2
MEP1A	3.17658444577081e-26	-5.23233728660278	0	0.015	1.18133998953771e-21	MEP1A
RHOC	3.19233108710323e-26	-0.0151799831645356	0.788	0.739	1.18719600798282e-21	RHOC
MAOA	3.26436061574989e-26	0.56658750057971	0.24	0.161	1.21398306939123e-21	MAOA
APRT	3.27347306386416e-26	-0.112164967017723	0.711	0.694	1.21737189772044e-21	APRT
AOPEP	3.48202620465481e-26	0.92119315168045	0.081	0.036	1.29493072524908e-21	AOPEP
ARSD	3.5748500108237e-26	0.483213316523961	0.33	0.24	1.32945097052523e-21	ARSD
MTTP	3.74874707186131e-26	-3.75473724066936	0.001	0.02	1.3941215485545e-21	MTTP
PGM1	3.75491018972975e-26	0.507170670017949	0.268	0.19	1.3964135504586e-21	PGM1
PTPRF	3.91249702287679e-26	0.299309854183123	0.458	0.361	1.45501851783765e-21	PTPRF
GDA	3.96079266147907e-26	0.612403784566619	0.231	0.152	1.47297918287745e-21	GDA
DEPTOR	4.01951899041729e-26	0.58823822292719	0.191	0.12	1.49481891734629e-21	DEPTOR
POU5F1	4.02302655737673e-26	0.807072875862668	0.152	0.089	1.49612334642283e-21	POU5F1
ARSE	4.06489896494948e-26	0.769177096313726	0.164	0.097	1.51169527607506e-21	ARSE
STK4	4.07930479718492e-26	-0.343108855689597	0.326	0.336	1.5170526610251e-21	STK4
DUXAP10	4.08255873394405e-26	-0.928512099014372	0.042	0.089	1.51826276756645e-21	DUXAP10
GCNT3	4.27782195363813e-26	0.423767985333317	0.377	0.283	1.59087920633848e-21	GCNT3
APOA4	4.60712045252047e-26	-8.43962032845868	0	0.014	1.71334202508784e-21	APOA4
ZNF581	4.65070996532562e-26	-0.759804885119141	0.143	0.208	1.72955252900495e-21	ZNF581
MFSD14C	4.66869960574589e-26	1.154268885579	0.066	0.025	1.73624269638084e-21	MFSD14C
AL929091.1	4.85184359937018e-26	5.38500395442115	0.018	0.001	1.80435211616978e-21	AL929091.1
PRDX2	5.27608915817523e-26	-0.136060193922201	0.565	0.545	1.96212479703379e-21	PRDX2
NFIX	5.46317571218722e-26	0.572363610087311	0.226	0.148	2.0317004156053e-21	NFIX
NHP2	5.52624768618807e-26	-0.231403950777278	0.537	0.55	2.05515625201648e-21	NHP2
ARPC5	5.68957589871727e-26	-0.144818431216736	0.749	0.74	2.11589638097397e-21	ARPC5
ECE1	5.72844052042681e-26	0.233518428790783	0.346	0.268	2.13034974514153e-21	ECE1
PLEC	6.10949053515085e-26	0.311870805851695	0.625	0.529	2.27205843511725e-21	PLEC
TYROBP	6.69750699018585e-26	-0.610111659429356	0.275	0.336	2.49073587458022e-21	TYROBP
MIF	6.90163690648862e-26	-0.186216035443751	0.878	0.894	2.56664974915405e-21	MIF
YPEL3	7.48756660414703e-26	0.192882260432579	0.377	0.3	2.78455114441624e-21	YPEL3
FAM106A	7.63459289244951e-26	4.7249190870419	0.018	0.001	2.83922875077305e-21	FAM106A
HADHA	7.77708107021949e-26	0.0607131171629123	0.502	0.433	2.89221867920393e-21	HADHA
FOS	7.88610702067245e-26	0.0355623302382155	0.844	0.784	2.93276433991788e-21	FOS
STAU1	7.94385907146624e-26	-0.140547846018135	0.505	0.484	2.95424175008758e-21	STAU1
CREB5	8.16503338399282e-26	-0.912985800901377	0.089	0.146	3.03649426517309e-21	CREB5
PDZK1IP1	8.27423417633913e-26	0.282367980135774	0.583	0.489	3.07710494783876e-21	PDZK1IP1
CAV1	8.71527424088156e-26	0.273178585794245	0.4	0.311	3.24112333744144e-21	CAV1
DEDD2	8.84091581452925e-26	-0.660782786687292	0.171	0.218	3.28784818226528e-21	DEDD2
ZNF524	8.92328251467996e-26	-0.548427490753717	0.228	0.285	3.31847953438433e-21	ZNF524
ATP7B	9.03494460395942e-26	1.12840582391645	0.09	0.042	3.36000554876647e-21	ATP7B
CLN8	9.13772484827909e-26	0.211572100075625	0.234	0.173	3.39822849382651e-21	CLN8
FBXO32	9.40414507183811e-26	0.515733842342006	0.315	0.227	3.49730751076587e-21	FBXO32
ZNF701	9.61141426660139e-26	0.640584460704103	0.086	0.043	3.57438885160639e-21	ZNF701
HSPA9	1.01416369518575e-25	-0.120511038632872	0.521	0.495	3.77157336602628e-21	HSPA9
VIM	1.05691372064182e-25	-0.345256386837059	0.662	0.707	3.93055643569488e-21	VIM
IGHG4	1.11319410765299e-25	-4.20818456931987	0.012	0.037	4.1398575669507e-21	IGHG4
SON	1.11736064947221e-25	0.150587204820682	0.792	0.751	4.15535251932222e-21	SON
LUC7L	1.15417387893441e-25	0.397620094027628	0.254	0.178	4.29225723836918e-21	LUC7L
CYP3A5	1.17071678700955e-25	0.385920577831652	0.498	0.443	4.35377865920982e-21	CYP3A5
ITPR3	1.22186959463584e-25	-0.482413863694709	0.244	0.275	4.54401083549124e-21	ITPR3
CST6	1.27315354682378e-25	0.722353032568447	0.158	0.095	4.73473072528296e-21	CST6
ARHGAP45	1.39496305066461e-25	-0.660789435836233	0.107	0.117	5.18772808911663e-21	ARHGAP45
TAPBP	1.42546510055667e-25	-0.16980697946078	0.615	0.607	5.3011621624602e-21	TAPBP
NPIPB11	1.45380277501268e-25	1.12295862099405	0.093	0.043	5.40654713999467e-21	NPIPB11
MT1H	1.47343465688873e-25	0.812074067208024	0.094	0.047	5.47955614550351e-21	MT1H
GBA2	1.5299939335781e-25	0.743263353191506	0.142	0.108	5.6898944395836e-21	GBA2
NR1H2	1.53698468970555e-25	-0.454804079510694	0.288	0.333	5.71589236254596e-21	NR1H2
UQCR11	1.54995894069365e-25	0.56407290260211	0.138	0.08	5.76414230454561e-21	UQCR11
SEC62	1.5588922755443e-25	-0.0442412321616259	0.827	0.787	5.79736448352169e-21	SEC62
MMP2	1.58827469070795e-25	0.385129788990906	0.29	0.208	5.9066347472738e-21	MMP2
GPI	1.6269390997233e-25	-0.322007765740051	0.393	0.418	6.05042381796099e-21	GPI
LTF	1.70752236115902e-25	1.46483708653016	0.037	0.01	6.35010490891427e-21	LTF
INPP4B	1.82351528695783e-25	0.534435959178547	0.277	0.196	6.78147100066747e-21	INPP4B
RHOU	1.94884237577849e-25	-0.58941114340269	0.184	0.23	7.24754991128264e-21	RHOU
SLC44A2	1.98469858100008e-25	0.0942674716470185	0.324	0.266	7.3808955528812e-21	SLC44A2
MOGAT3	2.26378353197658e-25	-2.20101003067935	0.011	0.039	8.41878457706769e-21	MOGAT3
SCCPDH	2.29430524038465e-25	0.426512597425306	0.437	0.351	8.53229175846648e-21	SCCPDH
ICAM3	2.34779923908047e-25	-0.698943992514952	0.152	0.189	8.73123059021637e-21	ICAM3
MAGED1	2.52320722556081e-25	0.484792020972327	0.303	0.22	9.38355535113809e-21	MAGED1
CD3E	2.56532253643372e-25	-1.17992838680789	0.062	0.095	9.54017798074338e-21	CD3E
H2AFZ	2.64035361631391e-25	-0.0916657109456422	0.724	0.69	9.81921106370981e-21	H2AFZ
EVI2B	2.70002909067296e-25	-0.883594658262462	0.103	0.158	1.00411381853037e-20	EVI2B
IL4I1	2.71485948603274e-25	-1.5476155818141	0.03	0.066	1.00962909426072e-20	IL4I1
SLC41A2	2.84644529992163e-25	0.653614270746796	0.194	0.124	1.05856454258786e-20	SLC41A2
LINC01612	2.86035728571567e-25	2.38651920040881	0.024	0.003	1.0637382709848e-20	LINC01612
FTH1	2.86657463951611e-25	-0.212005169755159	0.991	0.994	1.06605044268965e-20	FTH1
ANXA5	2.88640264350989e-25	0.0402253974174802	0.83	0.761	1.07342427909489e-20	ANXA5
CCL5	3.00256304948479e-25	-0.690628706909485	0.163	0.198	1.1166231724729e-20	CCL5
STAT6	3.03070538714217e-25	0.0529836722491177	0.356	0.299	1.1270890264243e-20	STAT6
TRIR	3.28840100336329e-25	-0.104115513724472	0.787	0.765	1.22292344914078e-20	TRIR
LINC01503	3.29951034433218e-25	0.973915801011435	0.107	0.057	1.2270549019537e-20	LINC01503
UBE2Q2	3.32337813518864e-25	0.251862350009827	0.194	0.139	1.2359310946953e-20	UBE2Q2
RBMX	3.37847287049391e-25	-0.208602891089608	0.574	0.579	1.25642027580798e-20	RBMX
KLK6	3.41562368389444e-25	-0.744232135776649	0.121	0.146	1.2702362918035e-20	KLK6
OSTF1	3.47573768161684e-25	-0.171381878865013	0.354	0.331	1.29259208641649e-20	OSTF1
GGNBP2	3.48216379755818e-25	0.931867467060409	0.088	0.042	1.29498189467391e-20	GGNBP2
XAF1	3.57674967445306e-25	0.418007921468939	0.367	0.276	1.33015743643235e-20	XAF1
ALS2CR12	3.73310335737531e-25	-3.24063361612709	0.002	0.02	1.3883038075743e-20	ALS2CR12
RTN3	3.74663237589071e-25	0.211817993114054	0.576	0.482	1.39333511427e-20	RTN3
KLF10	3.76624814520569e-25	0.209071926127626	0.303	0.233	1.40063002272054e-20	KLF10
CD59	3.820346701201e-25	0.0819711205599472	0.881	0.829	1.42074873470964e-20	CD59
SELL	3.82586406331142e-25	-1.12274233946992	0.058	0.079	1.42280058650489e-20	SELL
TMEM147-AS1	3.93196675591951e-25	0.997750467585237	0.062	0.027	1.46225911685891e-20	TMEM147-AS1
AC008875.3	3.94275392864206e-25	2.07786872260821	0.033	0.007	1.46627075852269e-20	AC008875.3
UCP2	3.94732546628388e-25	-0.307017282565265	0.227	0.221	1.46797086765631e-20	UCP2
ITGAV	3.96561973772107e-25	0.204413717590103	0.423	0.342	1.47477432426109e-20	ITGAV
TBC1D10C	4.01230014933394e-25	-1.19338931452394	0.053	0.092	1.4921343025358e-20	TBC1D10C
OSBPL1A	4.10086635065718e-25	0.517063171492041	0.294	0.209	1.5250711871459e-20	OSBPL1A
C9orf78	4.16263057517369e-25	0.0446919403816145	0.393	0.332	1.54804068460134e-20	C9orf78
GPX8	4.20155248528208e-25	0.635148065423209	0.215	0.14	1.56251535375155e-20	GPX8
NQO1	4.25288482853955e-25	0.16120827640472	0.579	0.492	1.58160533888557e-20	NQO1
CASP8AP2	4.3425610539071e-25	1.68092322017672	0.045	0.013	1.61495503033751e-20	CASP8AP2
RPL8	4.45572287290956e-25	-0.0645154929568816	0.99	0.986	1.65703877920634e-20	RPL8
RPS16	4.72227849868264e-25	0.0326588614562642	0.977	0.984	1.75616815087509e-20	RPS16
CSNK1A1	4.87241338230026e-25	-0.121315050239406	0.641	0.618	1.81200181274364e-20	CSNK1A1
NIBAN2	4.87881531185049e-25	0.243997002621819	0.092	0.054	1.81438262632408e-20	NIBAN2
CCDC153	5.03734533638404e-25	1.37706250486221	0.055	0.019	1.87333835714786e-20	CCDC153
PDE4A	5.28016751306237e-25	0.45637552420901	0.119	0.072	1.96364149643277e-20	PDE4A
CCNL2	5.32148980143968e-25	0.405506732950745	0.399	0.306	1.9790088422574e-20	CCNL2
ADAM9	5.38332836323075e-25	0.375875402898044	0.523	0.435	2.00200598500188e-20	ADAM9
ANXA10	5.67183388804177e-25	0.480176398646757	0.369	0.287	2.10929830462385e-20	ANXA10
ITGB5	5.72032458261374e-25	0.306181867200688	0.369	0.283	2.12733150902822e-20	ITGB5
TUBB6	5.89420253567356e-25	-0.273510412611887	0.212	0.205	2.19199498099164e-20	TUBB6
LAMA3	6.08134374731303e-25	0.340276353544617	0.361	0.273	2.26159092618824e-20	LAMA3
HLA-DQA1	6.35856086383389e-25	-0.464203843036883	0.232	0.242	2.36468519965119e-20	HLA-DQA1
FUCA1	6.42811836443193e-25	0.392823374219926	0.301	0.235	2.39055293854859e-20	FUCA1
LMO4	6.48345333484393e-25	0.31559614394569	0.558	0.468	2.41113146069511e-20	LMO4
EXPH5	6.74219261762258e-25	0.590204456340486	0.122	0.07	2.50735401256766e-20	EXPH5
TPCN1	6.79456915499656e-25	0.493582498637004	0.158	0.1	2.52683232305167e-20	TPCN1
PLBD1	6.92827155124551e-25	0.40113059773703	0.431	0.339	2.57655490719269e-20	PLBD1
SLC12A2	7.18503468299409e-25	-0.334178596927908	0.343	0.354	2.67204254825867e-20	SLC12A2
PRAME	7.4188552127935e-25	2.02168030789604	0.03	0.007	2.75899806508578e-20	PRAME
NPIPB15	7.86337126147909e-25	0.487633014558101	0.143	0.088	2.92430913843146e-20	NPIPB15
H2AFJ	8.19441029566073e-25	0.0235411506149898	0.661	0.596	3.04741924485327e-20	H2AFJ
ARHGAP4	8.22501437662945e-25	-0.251920551980078	0.101	0.087	3.05880059652473e-20	ARHGAP4
BAAT	8.55636344265129e-25	-1.39112089889882	0.031	0.067	3.18202600068759e-20	BAAT
ZNF585B	8.56792337693602e-25	0.783249555938707	0.056	0.025	3.18632502464874e-20	ZNF585B
IGHG3	8.71360346190872e-25	-4.36374361371004	0.011	0.026	3.24050199144923e-20	IGHG3
NCOR1	8.90395370855378e-25	0.205205398158071	0.47	0.383	3.31129134467406e-20	NCOR1
MECOM	8.98886595472404e-25	0.572824193206205	0.297	0.223	3.34286935990232e-20	MECOM
HOXC6	8.99335117924001e-25	1.54613475703278	0.057	0.021	3.34453737004757e-20	HOXC6
PP7080	9.53985966752128e-25	-0.768979900837194	0.103	0.155	3.54777841175449e-20	PP7080
ANXA3	9.81053723332966e-25	0.361584510494358	0.423	0.329	3.64844069170297e-20	ANXA3
PTK7	9.87281521299385e-25	0.534040006316771	0.168	0.104	3.67160124956028e-20	PTK7
AOC1	1.00534180234073e-24	0.592579012108271	0.234	0.158	3.73876562872495e-20	AOC1
NBL1	1.01375805963521e-24	0.304425800856837	0.596	0.505	3.77006484797739e-20	NBL1
ARPP19	1.01775335480517e-24	-0.31526294584039	0.445	0.482	3.78492295118494e-20	ARPP19
SELENOH	1.10833556796982e-24	-0.126882115431217	0.735	0.723	4.12178914372297e-20	SELENOH
UXT	1.12473290030637e-24	-0.156962058067896	0.626	0.618	4.18276918294936e-20	UXT
CALM3	1.16698673755487e-24	-0.223174047710904	0.583	0.6	4.33990697829282e-20	CALM3
PWWP3A	1.22209337257627e-24	1.29044548290363	0.062	0.023	4.5448430432739e-20	PWWP3A
ACKR4	1.2435720538984e-24	1.52308051390783	0.053	0.017	4.62472011124277e-20	ACKR4
PSMG2	1.24736670446026e-24	-0.363972271573998	0.422	0.487	4.63883203721728e-20	PSMG2
WBP2	1.28248807471088e-24	-0.37680429980159	0.367	0.41	4.7694449010423e-20	WBP2
GLG1	1.35972699394372e-24	0.214672994408884	0.393	0.316	5.05668871777729e-20	GLG1
LTBR	1.39623580365219e-24	0.401324895092367	0.459	0.379	5.19246133020212e-20	LTBR
ST5	1.4549497452434e-24	0.498754214921195	0.286	0.202	5.41081260758569e-20	ST5
SFRP4	1.48090110580436e-24	0.625901947497352	0.144	0.086	5.50732312237582e-20	SFRP4
GOLM1	1.50173055643898e-24	0.265144954222495	0.565	0.468	5.58478576634091e-20	GOLM1
P4HA1	1.54668846270894e-24	-0.460858362821123	0.263	0.293	5.75197972396828e-20	P4HA1
COPE	1.55251555823719e-24	-0.106077489679076	0.698	0.676	5.77365010952827e-20	COPE
IGFBP2	1.63018893866496e-24	-0.368622261464593	0.443	0.485	6.06250964400113e-20	IGFBP2
AGFG2	1.66841997660493e-24	0.441705480079335	0.148	0.094	6.20468705099606e-20	AGFG2
ATP5MC2	1.67036327957321e-24	-0.131633591897436	0.883	0.885	6.21191400040481e-20	ATP5MC2
LAMTOR2	1.71777438601101e-24	-0.152047583719227	0.615	0.607	6.38823116413635e-20	LAMTOR2
IL13RA1	1.72622768025615e-24	0.328793768843496	0.397	0.305	6.4196681201046e-20	IL13RA1
H2AFY	1.74140966823695e-24	-0.130268046450916	0.642	0.623	6.47612841520638e-20	H2AFY
TESK1	1.74876798968567e-24	0.965121037453635	0.141	0.088	6.50349327684204e-20	TESK1
PPP2R5C	1.77833278929863e-24	-0.410056021489835	0.326	0.36	6.61344181012268e-20	PPP2R5C
SYK	2.01374026317035e-24	0.010239575573201	0.142	0.107	7.48889866470421e-20	SYK
MDM2	2.16917614445987e-24	0.344096814161237	0.215	0.152	8.06694916363183e-20	MDM2
TMEM256	2.41253475488439e-24	-0.319955511912638	0.451	0.492	8.97197549993958e-20	TMEM256
SH3YL1	2.45911848007648e-24	0.228283602508943	0.484	0.397	9.14521571555641e-20	SH3YL1
PPIC	2.52733431853896e-24	0.295659142941902	0.545	0.448	9.39890359721453e-20	PPIC
STXBP6	2.5482261992832e-24	0.730618141923035	0.162	0.097	9.47659841251429e-20	STXBP6
PLCXD3	2.55079423965287e-24	1.65145045343661	0.039	0.011	9.48614869784505e-20	PLCXD3
PPP1R14B	2.60184088024759e-24	-0.212263482340067	0.448	0.44	9.67598604955275e-20	PPP1R14B
POSTN	2.68428016398454e-24	0.428724403537701	0.175	0.113	9.98256950184212e-20	POSTN
RABL6	2.94730705097601e-24	0.427040044355896	0.293	0.211	1.09607401918747e-19	RABL6
PCDHGB5	3.04300115220625e-24	6.2637673758693	0.015	0	1.13166169849398e-19	PCDHGB5
PAXX	3.04859484297225e-24	-0.108236294847453	0.464	0.433	1.13374193615295e-19	PAXX
SUCLG2	3.10222678712871e-24	-0.379372969145566	0.345	0.383	1.15368711986529e-19	SUCLG2
G3BP1	3.13405973885372e-24	-0.279153645916261	0.421	0.442	1.16552547628231e-19	G3BP1
C4BPB	3.17557146575125e-24	0.0751186646514366	0.145	0.116	1.18096327239823e-19	C4BPB
CEACAM6	3.21197122054537e-24	-0.212189767418645	0.416	0.509	1.19449997720862e-19	CEACAM6
CTRB1	3.33710637427781e-24	0.842002644586632	0.1	0.054	1.24103648953018e-19	CTRB1
OCIAD2	3.33887311250489e-24	-0.0986123128799425	0.674	0.644	1.24169352180944e-19	OCIAD2
LINC01426	3.3407410086733e-24	1.24316342235342	0.074	0.031	1.24238817371551e-19	LINC01426
TMC8	3.34354862181877e-24	-0.234495108607205	0.077	0.062	1.24343229696818e-19	TMC8
EBLN3P	3.41613287654699e-24	0.895696246463083	0.067	0.029	1.27042565545906e-19	EBLN3P
SERPINB6	3.51959194495069e-24	-0.142714726036447	0.54	0.523	1.30890104840771e-19	SERPINB6
CMTM6	3.56482145788337e-24	0.160764037462798	0.551	0.473	1.32572145197225e-19	CMTM6
CHMP2A	3.81202453455335e-24	-0.0328952707143224	0.746	0.7	1.41765380415504e-19	CHMP2A
LINC00261	3.83825938330444e-24	1.10432515668477	0.095	0.049	1.42741028205709e-19	LINC00261
CSNK2B	3.95342785000826e-24	-0.187726295500431	0.611	0.616	1.47024028313957e-19	CSNK2B
XIST	4.00408231089044e-24	-0.22887622454717	0.448	0.54	1.48907817059705e-19	XIST
ECHDC2	4.07485413517902e-24	0.450567606547044	0.327	0.242	1.51539750433173e-19	ECHDC2
LUC7L3	4.21036858428835e-24	0.196348119515693	0.687	0.596	1.565793972811e-19	LUC7L3
ARHGAP24	4.38314727951581e-24	0.0393713061447332	0.15	0.117	1.63004864177913e-19	ARHGAP24
CCL4L2	4.46676033519655e-24	-3.25773717755457	0.007	0.03	1.66114350105624e-19	CCL4L2
KIAA1324	4.48313182903631e-24	0.602386736419195	0.087	0.046	1.66723189590031e-19	KIAA1324
ARL1	4.5451663070502e-24	0.305020743372446	0.47	0.377	1.6903018979289e-19	ARL1
TNRC6A	4.60822411025935e-24	0.208327401002901	0.33	0.26	1.71375246436435e-19	TNRC6A
FEZ2	4.6854118752727e-24	0.365396205172376	0.36	0.272	1.74245782229516e-19	FEZ2
SLBP	4.70622750059897e-24	-0.479985498517323	0.277	0.336	1.75019894519775e-19	SLBP
PACS1	4.73371393535263e-24	0.297596964184942	0.211	0.151	1.76042087541829e-19	PACS1
MYO18A	4.90484333459773e-24	1.30011742348939	0.067	0.027	1.82406218770355e-19	MYO18A
PRRT2	5.04558360912617e-24	0.653976048718551	0.069	0.034	1.87640208839793e-19	PRRT2
EGLN3	5.0956840181982e-24	-0.406522499661659	0.246	0.262	1.89503392952773e-19	EGLN3
GNLY	5.19087135527077e-24	-0.81964711751416	0.106	0.137	1.93043314831165e-19	GNLY
DUSP5	5.25352930065232e-24	-0.762724156328701	0.117	0.182	1.95373501161959e-19	DUSP5
ZNF599	5.39218608360301e-24	0.838352687325837	0.082	0.042	2.00530008263112e-19	ZNF599
SEPTIN2	5.46432012635409e-24	0.440109942102027	0.117	0.069	2.03212601178982e-19	SEPTIN2
ICAM2	5.73995309527381e-24	-0.742484610093213	0.127	0.193	2.13463115660138e-19	ICAM2
YWHAH	5.84853270031321e-24	-0.248776624873661	0.603	0.633	2.17501082591948e-19	YWHAH
TKT	6.01610568417394e-24	-0.257932499804756	0.5	0.525	2.23732954288745e-19	TKT
FYB1	6.03255925827048e-24	-0.331023274254865	0.155	0.146	2.24344846255821e-19	FYB1
CANX	6.25842603591541e-24	-0.0728197691666048	0.736	0.705	2.32744605849658e-19	CANX
C1S	6.64561096364984e-24	0.202810860855411	0.336	0.26	2.47143626127174e-19	C1S
GUCY1A1	6.98807726269425e-24	0.536200001739486	0.137	0.084	2.59879605322336e-19	GUCY1A1
CCDC88A	7.12310649960209e-24	0.0116451207331513	0.215	0.173	2.64901207613702e-19	CCDC88A
FAIM	8.71185386312881e-24	0.57739425638528	0.228	0.153	3.23985133315897e-19	FAIM
TMOD3	8.92575312022126e-24	-0.274239996444875	0.394	0.408	3.31939832787908e-19	TMOD3
CCL7	8.96898030994933e-24	-1.86125784402476	0.009	0.035	3.33547408746706e-19	CCL7
KLRB1	8.98799628808894e-24	-1.18959511812041	0.061	0.101	3.34254593957739e-19	KLRB1
MIR34AHG	9.4049091803462e-24	2.70566346621964	0.027	0.004	3.49759167507895e-19	MIR34AHG
PRKAB1	9.40610280448607e-24	0.544636897965099	0.19	0.127	3.49803557196032e-19	PRKAB1
PLEKHN1	9.91582782237189e-24	0.697937296357248	0.102	0.057	3.68759720886188e-19	PLEKHN1
MGST3	1.05983249263e-23	-0.0180163060959317	0.786	0.746	3.94141105684172e-19	MGST3
IMP3	1.14416356134048e-23	-0.284074369211593	0.423	0.445	4.2550298682691e-19	IMP3
PLXNA3	1.15872862233635e-23	0.701501359631305	0.15	0.09	4.30919587360665e-19	PLXNA3
C1R	1.17490228582513e-23	0.167011497996837	0.348	0.274	4.36934411075507e-19	C1R
KCTD1	1.29496474147796e-23	0.705918719622868	0.184	0.118	4.81584437708238e-19	KCTD1
PSMD2	1.30096749918954e-23	0.158014359844268	0.414	0.34	4.83816803273597e-19	PSMD2
TPD52	1.31287988557693e-23	-0.203555189561686	0.414	0.409	4.88246900647206e-19	TPD52
PSMC3	1.34209931829923e-23	0.199777784313533	0.551	0.461	4.991133154823e-19	PSMC3
HSD17B12	1.34722516136009e-23	0.259845654045597	0.438	0.349	5.01019565258202e-19	HSD17B12
CDKN1C	1.38028345085382e-23	0.519337304948156	0.285	0.204	5.13313612538028e-19	CDKN1C
NCF1	1.38955823651017e-23	-0.803067308289772	0.099	0.127	5.16762812575768e-19	NCF1
CD53	1.45326552111436e-23	-0.679028382419497	0.163	0.221	5.40454914647221e-19	CD53
FGA	1.52451405038588e-23	2.4588268319725	0.033	0.008	5.66951530198004e-19	FGA
SLC26A3	1.54658986273179e-23	-7.79246805722795	0	0.013	5.75161304051326e-19	SLC26A3
NPDC1	1.66110584247822e-23	0.227872594283891	0.524	0.436	6.17748651759224e-19	NPDC1
ARL6IP5	1.69818834790773e-23	-0.217500175587862	0.624	0.638	6.31539264703404e-19	ARL6IP5
KCNMB3	1.73038328492218e-23	1.16631940003313	0.059	0.023	6.4351223982971e-19	KCNMB3
NHSL1	1.74292693307804e-23	0.698630578069394	0.118	0.066	6.48177097142394e-19	NHSL1
POLR3GL	1.79851072971535e-23	0.0207378413669728	0.381	0.327	6.68848155273842e-19	POLR3GL
TINAGL1	1.83499751021012e-23	0.0528509582259942	0.535	0.464	6.82417224072042e-19	TINAGL1
COL12A1	1.869566011471e-23	0.516181790029171	0.195	0.127	6.95272904005951e-19	COL12A1
HNF1B	1.92369661757038e-23	1.65704117087485	0.042	0.012	7.15403535108247e-19	HNF1B
CELF2	1.96730190526149e-23	-0.690579306447178	0.129	0.162	7.31619905547694e-19	CELF2
C5	2.02595985691422e-23	1.7434332998039	0.029	0.006	7.5343421118783e-19	C5
S100A13	2.03359163080683e-23	0.171460191021832	0.704	0.62	7.56272391580751e-19	S100A13
ANK3	2.21302723745002e-23	0.842584700711173	0.149	0.089	8.2300269933529e-19	ANK3
FAM153A	2.2235586770237e-23	2.02995177537416	0.02	0.003	8.26919236398344e-19	FAM153A
CEP70	2.22473549510602e-23	0.658404648552741	0.164	0.1	8.27356883274978e-19	CEP70
TAF9	2.23353365010584e-23	1.29843665663574	0.05	0.017	8.30628829137861e-19	TAF9
RAB5C	2.38013868076403e-23	-0.238466472994536	0.555	0.576	8.85149773989334e-19	RAB5C
RAB2A	2.41332797852166e-23	-0.0884102485383327	0.694	0.673	8.9749254193242e-19	RAB2A
DSG2	2.44792708077688e-23	0.274372015636684	0.502	0.414	9.10359602070114e-19	DSG2
TTF1	2.50852534274279e-23	0.387463307851901	0.237	0.166	9.32895489712618e-19	TTF1
LINC00665	2.51204788784001e-23	0.718587169633434	0.112	0.064	9.34205489008821e-19	LINC00665
SYNRG	2.64990410116498e-23	1.39929032270688	0.062	0.024	9.85472836182245e-19	SYNRG
SRD5A3	2.68140797386525e-23	-0.302116325525982	0.315	0.32	9.9718881140075e-19	SRD5A3
PTPRR	2.83701161878799e-23	-0.901887230970196	0.084	0.139	1.05505625091106e-18	PTPRR
MBD4	2.89094419622006e-23	0.183043551059228	0.337	0.267	1.07511323713228e-18	MBD4
NDNF	2.96810869770331e-23	-1.92026177946655	0.011	0.039	1.10380994358888e-18	NDNF
ILRUN	2.98456689843365e-23	1.16751360548432	0.074	0.033	1.10993058385849e-18	ILRUN
PPIB	2.99645008317705e-23	-0.096082377659946	0.796	0.794	1.11434982143271e-18	PPIB
CWC25	3.04801022399083e-23	0.492738192788295	0.058	0.027	1.13352452219995e-18	CWC25
FGGY	3.29900629525574e-23	0.558358784695791	0.16	0.1	1.22686745114266e-18	FGGY
GARS-DT	3.36651430533953e-23	1.11967513916644	0.039	0.012	1.25197300501272e-18	GARS-DT
SIPA1L1	3.4526159237349e-23	0.430557366916266	0.211	0.143	1.28399333587777e-18	SIPA1L1
BZW1	3.49235993899374e-23	-0.0885325971900602	0.578	0.544	1.29877373771238e-18	BZW1
TUBA4A	3.53101912770237e-23	-0.023457527493681	0.374	0.327	1.31315070340123e-18	TUBA4A
CHD6	3.58742429575345e-23	0.409046767357322	0.245	0.172	1.33412722134775e-18	CHD6
ALAD	3.6175631372644e-23	0.396009597435486	0.179	0.121	1.34533555511726e-18	ALAD
SNRNP70	3.72317813410254e-23	-0.228070783828342	0.52	0.533	1.38461271629139e-18	SNRNP70
SKAP2	3.75891404297177e-23	0.151920390631141	0.476	0.399	1.39790254344077e-18	SKAP2
LSM5	3.87768045798973e-23	-0.124058302327127	0.571	0.55	1.4420705855218e-18	LSM5
MXRA5	3.97286065626067e-23	0.425888125399499	0.261	0.184	1.47746714945678e-18	MXRA5
PRRC2C	4.03858648462797e-23	0.235057539468682	0.682	0.633	1.5019099277683e-18	PRRC2C
HIST1H1E	4.07489622013619e-23	1.05037067203648	0.104	0.054	1.51541315530645e-18	HIST1H1E
ACTN4	4.07983895217062e-23	0.231658647360478	0.725	0.662	1.51725130792273e-18	ACTN4
METAP2	4.1128988698422e-23	0.260967211968996	0.541	0.446	1.52954596070562e-18	METAP2
DAZAP2	4.14085488033594e-23	-0.032711242136007	0.651	0.601	1.53994252144813e-18	DAZAP2
COL16A1	4.16460828530485e-23	0.547506445662059	0.204	0.146	1.54877617522202e-18	COL16A1
RIOK3	4.21376438341475e-23	0.405669142788526	0.469	0.39	1.56705683654811e-18	RIOK3
ANKHD1	4.27998867717404e-23	0.521020344934512	0.189	0.123	1.59168498915425e-18	ANKHD1
GSN	4.28926513506204e-23	0.111939747429128	0.772	0.693	1.59513481107822e-18	GSN
HLA-DPB1	4.52434935119335e-23	-0.332498970349145	0.487	0.506	1.68256028021529e-18	HLA-DPB1
FABP6	4.74788263172139e-23	1.14722090866691	0.053	0.02	1.76569007191087e-18	FABP6
C16orf45	4.81535323570384e-23	0.671528538657375	0.11	0.063	1.7907817148259e-18	C16orf45
ERN2	4.96709935925308e-23	0.663591913976625	0.196	0.127	1.84721458071263e-18	ERN2
SLC35A3	5.04314963409497e-23	0.362943695679655	0.31	0.231	1.87549691742358e-18	SLC35A3
COL3A1	5.07772677225439e-23	0.0719927536278853	0.457	0.408	1.88835580933368e-18	COL3A1
PLOD2	5.32085870995562e-23	0.333364631466487	0.265	0.193	1.97877414564539e-18	PLOD2
PER3	5.35871804222815e-23	0.812855549494409	0.167	0.106	1.99285365272423e-18	PER3
LINC01578	5.36833998697197e-23	0.227223328781298	0.093	0.057	1.99643195775501e-18	LINC01578
SLC26A9	5.42116233473127e-23	-1.41548636002061	0.035	0.073	2.01607606066321e-18	SLC26A9
ATP5MC3	5.50155670105141e-23	-0.0462538402926291	0.796	0.758	2.04597392155401e-18	ATP5MC3
EPYC	5.59579320358595e-23	1.34158138356273	0.031	0.008	2.08101953448158e-18	EPYC
DYNC1I1	5.61072189803361e-23	1.01322669602043	0.048	0.018	2.08657136665972e-18	DYNC1I1
C19orf70	5.7665253075648e-23	-0.267669422199203	0.508	0.56	2.14451309663027e-18	C19orf70
CPM	6.08047860583628e-23	0.293806700669714	0.243	0.176	2.26126918872446e-18	CPM
ACAP1	6.29540571215011e-23	-0.870357663662444	0.095	0.132	2.3411984302915e-18	ACAP1
FAM234A	6.42470451685112e-23	0.311694747009519	0.265	0.197	2.38928336277176e-18	FAM234A
ARHGAP32	6.67718968228166e-23	0.405742790114518	0.264	0.189	2.48318007094372e-18	ARHGAP32
LY75	6.84925366161691e-23	0.544100954908174	0.185	0.119	2.54716894421871e-18	LY75
PRDX5	6.97027329724056e-23	0.113780953686187	0.842	0.797	2.59217493651079e-18	PRDX5
SRP9	7.00203990323016e-23	-0.0795387596772708	0.695	0.666	2.60398861961226e-18	SRP9
RAB14	7.51510410596549e-23	0.194819864326261	0.444	0.365	2.79479206596751e-18	RAB14
STXBP2	7.62420670225893e-23	-0.0540962668933463	0.368	0.329	2.83536623050307e-18	STXBP2
GAS1	7.71887748651445e-23	1.24161755404953	0.083	0.04	2.87057334845986e-18	GAS1
SMARCA4	7.85910101770316e-23	0.444708535743508	0.314	0.231	2.92272107747363e-18	SMARCA4
NPIPB5	7.88659528477923e-23	0.928853699669171	0.1	0.051	2.93294592045655e-18	NPIPB5
MRPL14	7.93456526061254e-23	-0.201126716752017	0.499	0.505	2.9507854747692e-18	MRPL14
NDUFA13	8.09554734819657e-23	0.0333115724100668	0.877	0.825	3.01065310332082e-18	NDUFA13
AK5	8.09941554859153e-23	-1.78090740889008	0.011	0.04	3.01209164836571e-18	AK5
PSMA3	8.35148195300463e-23	-0.169357075328893	0.543	0.539	3.10583262350289e-18	PSMA3
SLC17A9	8.53402510357234e-23	0.58339564042398	0.138	0.086	3.17371859576752e-18	SLC17A9
FNBP1	8.65463792723316e-23	-0.272957036402544	0.179	0.164	3.21857329875874e-18	FNBP1
XRCC6	8.73311916234218e-23	-0.254624512037081	0.53	0.554	3.24775968528343e-18	XRCC6
SCN9A	8.92880386527217e-23	1.07539318808756	0.066	0.029	3.32053286945607e-18	SCN9A
EHMT1	9.63552433879459e-23	0.45882823865624	0.193	0.127	3.58335514635432e-18	EHMT1
NPNT	1.03224820024111e-22	0.465595841458996	0.253	0.179	3.83882783187666e-18	NPNT
MAP1LC3B	1.10182376903825e-22	0.044630489965183	0.629	0.561	4.09757241467635e-18	MAP1LC3B
QARS	1.13562323370458e-22	-0.313184543414287	0.312	0.326	4.22326924382398e-18	QARS
SNX21	1.15366958234109e-22	0.733886223365813	0.107	0.064	4.29038180976829e-18	SNX21
TRA2B	1.17179726028147e-22	0.106019073605147	0.57	0.497	4.35779683126077e-18	TRA2B
DAP	1.18762914774334e-22	0.305595107860638	0.51	0.419	4.4166740375427e-18	DAP
NSUN7	1.25449273530515e-22	1.52474852273385	0.045	0.015	4.66533303332632e-18	NSUN7
ORM1	1.26955343884026e-22	3.19936293546317	0.023	0.003	4.72134228370304e-18	ORM1
ANKLE2	1.2746696378029e-22	-0.259329146361253	0.277	0.267	4.74036891602521e-18	ANKLE2
COX7C	1.28392806845932e-22	-0.110251753491946	0.926	0.938	4.77480009379337e-18	COX7C
TXNIP	1.28748093943383e-22	0.0990673085393317	0.82	0.775	4.78801286566046e-18	TXNIP
AC010198.2	1.31059719112664e-22	1.83335049119823	0.023	0.004	4.87397989408085e-18	AC010198.2
TMEM263	1.33451619112913e-22	0.502002741039019	0.239	0.167	4.96293226319012e-18	TMEM263
RHOG	1.36319288301244e-22	-0.355538049908831	0.35	0.377	5.06957801263498e-18	RHOG
NDUFB3	1.43448092405746e-22	-0.0961475776846235	0.677	0.654	5.33469110847729e-18	NDUFB3
ABHD2	1.45106362057027e-22	-0.191248356490173	0.544	0.537	5.39636049853877e-18	ABHD2
CXCL13	1.47669663471034e-22	1.41564412259004	0.04	0.012	5.49168711482427e-18	CXCL13
NDUFB7	1.49316931379543e-22	0.0512349302878348	0.777	0.713	5.55294736107382e-18	NDUFB7
FBXO27	1.49329008998078e-22	2.0000519010354	0.027	0.006	5.55339651562952e-18	FBXO27
PLEKHA7	1.59196372752312e-22	0.881666825700602	0.114	0.062	5.92035390628573e-18	PLEKHA7
ABI2	1.68461549171728e-22	0.168700481321272	0.31	0.245	6.26491655214737e-18	ABI2
TUBA1B	1.72953860867119e-22	-0.019165279160537	0.756	0.698	6.43198113178727e-18	TUBA1B
TBCA	1.74194664703228e-22	-0.0192101982801565	0.822	0.776	6.47812538564836e-18	TBCA
HSD17B4	1.81986805541072e-22	0.295258119647542	0.291	0.218	6.76790731126694e-18	HSD17B4
FOSL2	1.85174543509424e-22	-0.204629157656282	0.426	0.426	6.88645609857197e-18	FOSL2
NACA2	1.88388313820377e-22	-0.0481395352367504	0.134	0.112	7.00597300266601e-18	NACA2
SLC19A3	1.98107676837147e-22	0.18661716493396	0.065	0.075	7.36742639389667e-18	SLC19A3
RNF186	2.12990478765494e-22	-0.885482323823926	0.056	0.073	7.92090291480995e-18	RNF186
ARRDC4	2.13624030012162e-22	0.242270704940647	0.126	0.086	7.94446405212229e-18	ARRDC4
ERGIC3	2.14118621011056e-22	-0.103748281298139	0.594	0.572	7.96285739678015e-18	ERGIC3
GBP4	2.22628684938284e-22	0.511627065954185	0.174	0.113	8.27933816416984e-18	GBP4
IL2RG	2.25746148532986e-22	-0.26559722549755	0.283	0.291	8.39527351779322e-18	IL2RG
SYT8	2.30829120290287e-22	0.415222095506872	0.347	0.303	8.5843041544755e-18	SYT8
IDH1	2.36202659452463e-22	-0.0554937794211951	0.359	0.32	8.78414070237766e-18	IDH1
MTMR11	2.42107811012469e-22	0.181752635884908	0.326	0.259	9.0037473837427e-18	MTMR11
CYB5A	2.4824820089105e-22	0.0378212805926932	0.597	0.533	9.23210234293727e-18	CYB5A
ACADVL	2.52647970177575e-22	0.129819207213219	0.55	0.473	9.39572536293384e-18	ACADVL
SYF2	2.55524613525741e-22	-0.0466992656607323	0.674	0.632	9.5027048524088e-18	SYF2
PDCD5	2.59962816964238e-22	-0.170439906361815	0.59	0.595	9.66775720008303e-18	PDCD5
ARHGEF19	2.62049335842732e-22	0.796129990141842	0.08	0.045	9.74535275065536e-18	ARHGEF19
RERE	2.75862571749855e-22	0.299295871332518	0.333	0.256	1.02590531808053e-17	RERE
LAMP1	2.7694946875313e-22	-0.0628452659953351	0.65	0.61	1.02994737934601e-17	LAMP1
PTPMT1	2.83275193633107e-22	0.258294724295239	0.337	0.26	1.05347211760216e-17	PTPMT1
MYH9	2.84386757509155e-22	-0.203007646160922	0.636	0.638	1.0576059125008e-17	MYH9
CLDN4	3.00112294702197e-22	0.232289699881449	0.695	0.614	1.116087612768e-17	CLDN4
SET	3.01295079025091e-22	0.097015762142314	0.699	0.628	1.12048626938641e-17	SET
PPP3CA	3.07849062913392e-22	-0.0707845867797535	0.363	0.331	1.14485988006861e-17	PPP3CA
REG1B	3.15688578485687e-22	-0.590777495111219	0.074	0.069	1.17401425453042e-17	REG1B
ITGB3BP	3.16338271866003e-22	0.504349578127134	0.189	0.126	1.17643039924248e-17	ITGB3BP
QPCT	3.22412814790829e-22	0.141538680532914	0.144	0.104	1.19902101692561e-17	QPCT
PTPRH	3.24048684976234e-22	-0.706397432244087	0.134	0.189	1.20510465455812e-17	PTPRH
KLK5	3.36652470088502e-22	3.21625598128024	0.024	0.004	1.25197687101213e-17	KLK5
TERF2IP	3.37893823101891e-22	-0.077272952104733	0.488	0.451	1.25659333873362e-17	TERF2IP
PODXL	3.40431239928998e-22	-0.668277750709103	0.172	0.231	1.26602973817195e-17	PODXL
NPEPPS	3.4694320866314e-22	-0.359863923856782	0.331	0.358	1.29024709869735e-17	NPEPPS
LENG8	3.61845655003582e-22	-0.284477033033836	0.42	0.442	1.34566780639282e-17	LENG8
VAMP5	4.01900328512567e-22	0.0698603402817909	0.402	0.339	1.49462713170539e-17	VAMP5
HSD17B11	4.18328237842187e-22	0.0883931376485981	0.569	0.497	1.55572088371131e-17	HSD17B11
HOXB2	4.21226784922321e-22	0.29381465420277	0.188	0.135	1.56650029044762e-17	HOXB2
TNKS1BP1	4.32833990075144e-22	0.397422375366238	0.321	0.239	1.60966632569045e-17	TNKS1BP1
MX1	4.3647746909313e-22	0.275321634663726	0.367	0.285	1.62321605981044e-17	MX1
CAVIN1	4.41269211528395e-22	0.148893203546868	0.376	0.303	1.64103607075295e-17	CAVIN1
SMC5	4.45154816920728e-22	0.387798695443657	0.296	0.218	1.6554862486465e-17	SMC5
CD151	4.48587021355833e-22	0.183435812268256	0.775	0.703	1.66825027372021e-17	CD151
SOD2	4.69410310581082e-22	-0.0143312779615634	0.573	0.511	1.74569000401998e-17	SOD2
HSBP1	4.70318139831961e-22	-0.0449180561838758	0.753	0.716	1.74906613022108e-17	HSBP1
RNF213	4.81003227406504e-22	0.293749662203442	0.552	0.477	1.78880290240205e-17	RNF213
FGFBP1	4.90016324345412e-22	-1.51692395473967	0.026	0.061	1.82232170860815e-17	FGFBP1
MLXIP	5.01865080677036e-22	0.237723812806361	0.316	0.245	1.86638604852983e-17	MLXIP
ACY3	5.07939523747698e-22	0.606297683444062	0.104	0.059	1.88897629486531e-17	ACY3
ZNF518A	5.23793439453647e-22	0.542610909316783	0.06	0.029	1.94793542198417e-17	ZNF518A
UTS2	5.24269949178114e-22	0.366938350304385	0.071	0.041	1.94970751399849e-17	UTS2
BDH2	5.26905643017379e-22	0.371174007193016	0.283	0.208	1.95950939581733e-17	BDH2
PPP1R2	5.31205124400555e-22	-0.198043647876194	0.449	0.444	1.97549873713322e-17	PPP1R2
PAX6	5.33658003302529e-22	1.49377391998653	0.028	0.007	1.98462074848177e-17	PAX6
DIAPH2	5.33995465936633e-22	0.60967284809354	0.242	0.172	1.98587573827174e-17	DIAPH2
MFAP2	5.35311034815403e-22	0.855279618868149	0.139	0.084	1.990768207375e-17	MFAP2
VNN2	5.4153639274659e-22	0.764158023686047	0.079	0.04	2.01391969098529e-17	VNN2
DBNL	5.56263754148704e-22	0.0545344030554256	0.399	0.342	2.06868927530362e-17	DBNL
HMOX2	5.70378995462662e-22	0.221919783261657	0.388	0.312	2.12118244622609e-17	HMOX2
CRMP1	5.84155646291953e-22	-1.39877267048523	0.013	0.041	2.17241643299514e-17	CRMP1
VDAC1	5.88896875672547e-22	-0.0329725387164075	0.73	0.686	2.19004859093863e-17	VDAC1
ATF7	6.11188007267998e-22	0.427841922923573	0.234	0.165	2.27294708022896e-17	ATF7
FAM3C	6.12803780105718e-22	0.215603453595343	0.582	0.496	2.27895597783516e-17	FAM3C
MARCO	6.16336711265182e-22	-1.36605898036001	0.035	0.074	2.29209459552409e-17	MARCO
KLK1	6.17152128887136e-22	0.335852625669212	0.16	0.108	2.29512705211837e-17	KLK1
KCNQ1OT1	6.17399541627572e-22	0.478899216321514	0.393	0.325	2.29604715535878e-17	KCNQ1OT1
CNN2	6.53348102743322e-22	-0.211134386920274	0.397	0.387	2.42973625929214e-17	CNN2
CCT6A	6.5798058648788e-22	-0.145804118648385	0.539	0.529	2.44696400308978e-17	CCT6A
LNX1	6.62470849204214e-22	0.770896729044395	0.105	0.057	2.46366284110555e-17	LNX1
SCAF11	6.7239120580662e-22	0.151382730196532	0.561	0.478	2.50055565527424e-17	SCAF11
HSPA8	6.85892722791525e-22	-0.129037869246006	0.72	0.705	2.5507664467894e-17	HSPA8
RILPL2	6.88771557777184e-22	-0.088495275922045	0.218	0.191	2.56147254621757e-17	RILPL2
RBIS	7.14928683782506e-22	0.541754668561467	0.104	0.058	2.65874828211876e-17	RBIS
CALR	7.19256303031352e-22	0.0378523383651097	0.821	0.772	2.67484226534329e-17	CALR
SESN3	7.28249197990181e-22	0.205352186536468	0.127	0.086	2.70828594240568e-17	SESN3
SERINC2	7.46134143798648e-22	-0.0762345933538254	0.51	0.474	2.77479826737279e-17	SERINC2
PRR15L	7.78505531334768e-22	-0.0327347541615808	0.37	0.331	2.89518422048087e-17	PRR15L
CLK1	7.97946813201688e-22	-0.041358794359332	0.47	0.426	2.96748440361576e-17	CLK1
RHBDD2	7.99298499160356e-22	0.310136141070338	0.393	0.311	2.97251118852745e-17	RHBDD2
MFSD10	8.00448380005614e-22	-0.218292580991857	0.441	0.442	2.97678748040288e-17	MFSD10
PHYHD1	8.04564142111885e-22	0.538602852692461	0.093	0.052	2.99209358809989e-17	PHYHD1
EFEMP1	8.1252599837803e-22	0.177240744912083	0.119	0.083	3.02170293536805e-17	EFEMP1
NFKBIZ	8.35755520957362e-22	0.434662236216664	0.368	0.284	3.10809120688833e-17	NFKBIZ
COL6A1	8.38224733295428e-22	-0.460388595982857	0.327	0.386	3.11727396065237e-17	COL6A1
MROH6	8.7299739115134e-22	0.509596758722255	0.194	0.13	3.24658999795272e-17	MROH6
CBX3	8.86709063552233e-22	-0.118176592406333	0.662	0.65	3.2975823364444e-17	CBX3
SLC6A19	8.96143003697487e-22	1.67577146436429	0.029	0.007	3.33266621645058e-17	SLC6A19
MMP11	9.13836570542806e-22	0.168598475805778	0.207	0.162	3.39846682219164e-17	MMP11
AGRN	9.33633656408554e-22	0.232622513799673	0.4	0.32	3.47209020481777e-17	AGRN
DNAJC10	9.63361523297067e-22	0.387644050982146	0.402	0.317	3.58264516898946e-17	DNAJC10
PAPOLA	9.7954853043452e-22	-0.099223141353906	0.609	0.581	3.64284302983294e-17	PAPOLA
GIMAP7	9.89886642759346e-22	-0.798614175737783	0.109	0.164	3.68128943575773e-17	GIMAP7
NSUN6	1.06428883628346e-21	0.629250124594531	0.14	0.084	3.95798375325454e-17	NSUN6
IQCE	1.06442574894353e-21	0.635592533215193	0.164	0.102	3.95849291774609e-17	IQCE
MARK2	1.08483258697089e-21	0.483358167095069	0.23	0.161	4.03438390768604e-17	MARK2
COL10A1	1.1286934552095e-21	0.684365668981243	0.137	0.081	4.19749809057863e-17	COL10A1
MBIP	1.13511778637283e-21	0.504087843998414	0.27	0.195	4.2213895357419e-17	MBIP
GNE	1.20081920623136e-21	0.802026715174824	0.126	0.072	4.46572654605382e-17	GNE
H1FX	1.22964381068267e-21	0.0405563802623446	0.421	0.362	4.57292236754779e-17	H1FX
SPRY1	1.24314697253675e-21	-0.0782559130974796	0.352	0.308	4.62313927616691e-17	SPRY1
FAM177A1	1.25302625767011e-21	-0.0708123256199934	0.577	0.543	4.65987934964936e-17	FAM177A1
SNCG	1.25589767889244e-21	-0.689670880536712	0.131	0.195	4.67055787803308e-17	SNCG
RAB10	1.28796301989022e-21	0.13561863539856	0.543	0.465	4.78980567466973e-17	RAB10
LRP5	1.29051813559797e-21	0.3835287996221	0.246	0.176	4.7993078944753e-17	LRP5
ABCA7	1.30457276163125e-21	0.538984312105605	0.162	0.103	4.85157564323047e-17	ABCA7
C3	1.30768650896671e-21	0.182933544838244	0.367	0.298	4.8631553581963e-17	C3
UTRN	1.31506028118182e-21	0.263178770512151	0.312	0.239	4.89057767968707e-17	UTRN
HSP90B1	1.37097857416567e-21	0.109203555394472	0.836	0.766	5.09853221946469e-17	HSP90B1
IFITM2	1.38796621453345e-21	0.118834023107225	0.836	0.765	5.16170755522846e-17	IFITM2
PLSCR1	1.44124172410101e-21	0.0278966019799238	0.634	0.571	5.35983384775925e-17	PLSCR1
PRR13	1.45574307081925e-21	-0.0578090414144352	0.708	0.671	5.41376290606971e-17	PRR13
SETX	1.48174871034973e-21	0.417381039679842	0.272	0.196	5.5104752789196e-17	SETX
TSPYL2	1.48406958963821e-21	-0.0758838761285896	0.144	0.117	5.51910639690553e-17	TSPYL2
SURF1	1.50629407262163e-21	0.147169969937406	0.353	0.293	5.60175702667259e-17	SURF1
CHCHD7	1.61901304189741e-21	-0.442698717555858	0.3	0.366	6.02094760151229e-17	CHCHD7
ROS1	1.62499015673951e-21	2.2732880176014	0.028	0.006	6.04317589389857e-17	ROS1
THOC2	1.64209061210721e-21	0.199004223313418	0.439	0.36	6.10677077736551e-17	THOC2
NPEPL1	1.6825676742503e-21	0.550617738191604	0.17	0.111	6.25730092376945e-17	NPEPL1
ANAPC5	1.68835117258824e-21	0.179025659776471	0.371	0.3	6.27880917573839e-17	ANAPC5
TPM4	1.70247738706091e-21	0.0942200689356083	0.777	0.704	6.33134315474082e-17	TPM4
PKP2	1.71666889927899e-21	0.613197691563748	0.183	0.119	6.38411996952864e-17	PKP2
SLC10A3	1.72203660734944e-21	0.553724778238737	0.212	0.148	6.40408193907182e-17	SLC10A3
ZNF528	1.7256973524871e-21	0.693728689907118	0.077	0.039	6.41769588416426e-17	ZNF528
PPP2R2A	1.7620855089722e-21	-0.404275308365123	0.292	0.331	6.55301979931671e-17	PPP2R2A
TMEM165	1.76895834820902e-21	-0.188572867938735	0.556	0.557	6.57857920115451e-17	TMEM165
ABO	1.78001864171556e-21	1.52113466061941	0.045	0.015	6.61971132667598e-17	ABO
PTGES3	1.90189481939536e-21	-0.0762745173812602	0.769	0.738	7.0729566438494e-17	PTGES3
SRSF2	1.91408812163358e-21	-0.178493462642558	0.655	0.661	7.11830231554312e-17	SRSF2
TFRC	1.92337219741599e-21	-0.329750649181156	0.276	0.287	7.15282886497031e-17	TFRC
TMEM47	1.95984832516332e-21	0.524986569133356	0.198	0.132	7.28847993644988e-17	TMEM47
SUN2	1.98928446502565e-21	-0.0201973062513797	0.324	0.284	7.3979499969839e-17	SUN2
RPS17	2.02112757710526e-21	0.666721793944166	0.261	0.199	7.51637134649677e-17	RPS17
BICDL1	2.03537476286072e-21	0.613118365086919	0.082	0.044	7.56935520560273e-17	BICDL1
CAMTA1	2.16190356073228e-21	0.256592671051388	0.621	0.539	8.03990315200726e-17	CAMTA1
UBB	2.16583392327941e-21	-0.100220049595767	0.929	0.918	8.05451977728381e-17	UBB
AHNAK	2.28332959249701e-21	0.224950640824347	0.751	0.672	8.49147442153711e-17	AHNAK
SLFN13	2.29793392536022e-21	0.850716209319974	0.104	0.056	8.54578647502214e-17	SLFN13
MRPL43	2.30472439611897e-21	-0.37769704987777	0.352	0.402	8.57103955672684e-17	MRPL43
TMEM59	2.32216058014825e-21	-0.0216454526257408	0.839	0.807	8.63588298151331e-17	TMEM59
ETS2	2.33216844613479e-21	-0.335269883898858	0.401	0.434	8.67310123433066e-17	ETS2
PSMD4	2.33570992677967e-21	-0.0865563741838717	0.579	0.55	8.6862716467009e-17	PSMD4
ZFC3H1	2.34652478526308e-21	0.462442229629822	0.23	0.16	8.72649102391488e-17	ZFC3H1
IL4R	2.34777702321621e-21	0.154052465771511	0.262	0.208	8.73114797163877e-17	IL4R
BAG1	2.35501396831656e-21	0.0814661030482897	0.461	0.396	8.75806144677245e-17	BAG1
FAM120AOS	2.39985319322955e-21	0.356703507583835	0.294	0.22	8.92481404030137e-17	FAM120AOS
COL4A4	2.4960336562047e-21	0.917062247797892	0.04	0.015	9.28249956405967e-17	COL4A4
MGC32805	2.51551584419578e-21	3.05182488108347	0.014	0.001	9.3549518729797e-17	MGC32805
GATM	2.53157908542862e-21	0.263151520905796	0.341	0.264	9.4146894608005e-17	GATM
NDUFS6	2.60018146668003e-21	0.117732005328338	0.734	0.654	9.66981485643637e-17	NDUFS6
COL24A1	2.60245126913582e-21	2.49680121058048	0.023	0.003	9.67825602478921e-17	COL24A1
EPHB4	2.62217674168164e-21	0.213711608547175	0.234	0.178	9.75161308463987e-17	EPHB4
MAP3K5	2.82030286403738e-21	0.46810869635323	0.161	0.105	1.04884243210686e-16	MAP3K5
TRAF3IP3	2.87088306611468e-21	-1.13154063145443	0.052	0.087	1.06765270345739e-16	TRAF3IP3
GTF2I	3.02431656772151e-21	0.127008601385658	0.645	0.567	1.12471308836995e-16	GTF2I
PLEKHG2	3.04584115436159e-21	0.550400990688432	0.107	0.064	1.13271786689553e-16	PLEKHG2
PERP	3.15722801807206e-21	0.114117650043314	0.671	0.597	1.17414152764082e-16	PERP
HOXA3	3.20532907928404e-21	0.733359922110198	0.064	0.031	1.19202983129494e-16	HOXA3
LAMTOR5	3.2092551078909e-21	-0.0385252299612369	0.772	0.744	1.19348988207355e-16	LAMTOR5
MGAT4A	3.37131247561803e-21	-0.569002064621797	0.157	0.19	1.25375739655759e-16	MGAT4A
LGALS4	3.45709919746737e-21	0.260415203877433	0.627	0.583	1.28566062054614e-16	LGALS4
CCL3L1	3.47083598456181e-21	-3.26791316419446	0.003	0.022	1.29076919429869e-16	CCL3L1
MEIS2	3.58865674552847e-21	0.403431037124333	0.326	0.245	1.33458555709458e-16	MEIS2
RCSD1	3.68432614932387e-21	-0.925672885785868	0.069	0.098	1.37016405167205e-16	RCSD1
ARHGEF35	3.69186068906702e-21	0.432225220362858	0.237	0.169	1.37296607165713e-16	ARHGEF35
MBOAT2	3.74819107020168e-21	-0.214310091492009	0.232	0.219	1.3939147770973e-16	MBOAT2
ARPC2	3.88621021940456e-21	-0.0640674386121369	0.857	0.828	1.44524271849436e-16	ARPC2
AC130456.2	3.89344906721799e-21	1.58793030114475	0.049	0.018	1.4479347736077e-16	AC130456.2
ZNF721	3.91093840455332e-21	0.407391838202309	0.182	0.125	1.45443888326933e-16	ZNF721
SLC25A29	4.04711456246961e-21	0.643471827624365	0.155	0.098	1.50508143463682e-16	SLC25A29
FXYD3	4.2610640416352e-21	-0.467390129556897	0.721	0.744	1.58464710644371e-16	FXYD3
ANKRD29	4.3281689255231e-21	0.685133567769149	0.134	0.079	1.60960274171279e-16	ANKRD29
SRSF7	4.38898446166417e-21	0.0241776735705188	0.64	0.581	1.63221943144829e-16	SRSF7
MLF2	4.68505154070854e-21	-0.27326264047962	0.467	0.499	1.7423238174741e-16	MLF2
VPS35L	4.71214408363848e-21	0.39298465401273	0.146	0.098	1.75239926326432e-16	VPS35L
ASAP3	4.84257743829424e-21	1.05019605335391	0.054	0.024	1.80090612352725e-16	ASAP3
ITGB2-AS1	4.87180824548621e-21	0.079682716464657	0.058	0.036	1.81177676841387e-16	ITGB2-AS1
DDX54	4.90657812068803e-21	0.162728340179686	0.24	0.187	1.82470733730267e-16	DDX54
SNHG20	5.04249497722107e-21	1.43279824601664	0.019	0.003	1.87525345707874e-16	SNHG20
KLC4	5.10581636821301e-21	0.562405778322667	0.179	0.116	1.89880204917474e-16	KLC4
NFE4	5.21220200380052e-21	-2.44860927839375	0.006	0.027	1.93836580319338e-16	NFE4
YWHAB	5.26355282241022e-21	-0.0544118751974036	0.813	0.78	1.95746265912614e-16	YWHAB
MLLT6	5.30179036732492e-21	0.759353915585021	0.076	0.037	1.97168281970446e-16	MLLT6
LMTK3	5.31843500047768e-21	-0.334830109038124	0.127	0.126	1.97787279232764e-16	LMTK3
OSBPL7	5.4403545382477e-21	0.668141721018367	0.169	0.107	2.02321344922894e-16	OSBPL7
UFM1	5.49077859548877e-21	-0.206864162506125	0.503	0.509	2.04196565187632e-16	UFM1
CPNE1	5.64304216777087e-21	0.218494485790787	0.414	0.336	2.09859095177231e-16	CPNE1
CDC42SE2	5.74532330306557e-21	-0.0697725504540134	0.349	0.312	2.13662828317705e-16	CDC42SE2
TMEM184A	5.82526206084073e-21	0.633956738990888	0.143	0.087	2.16635670780606e-16	TMEM184A
CNTRL	5.83210662818121e-21	0.248229685405415	0.146	0.1	2.16890213395431e-16	CNTRL
ZNF274	5.86389052305068e-21	0.459153630927126	0.151	0.098	2.18072224661732e-16	ZNF274
IL10RA	5.897525579974e-21	-1.22145029670536	0.042	0.08	2.19323078793653e-16	IL10RA
ITGA2	5.91019110996257e-21	0.122098281714258	0.394	0.326	2.19794097188398e-16	ITGA2
TM4SF20	5.91530331494676e-21	0.36397398556031	0.109	0.069	2.19984214979555e-16	TM4SF20
STK17B	6.01795499145753e-21	-0.439501500052254	0.237	0.257	2.23801728177314e-16	STK17B
RALA	6.13531462326185e-21	-0.145033838126578	0.417	0.398	2.28166215524485e-16	RALA
IRF2BP2	6.34464612393316e-21	-0.136671993258469	0.542	0.527	2.3595104470295e-16	IRF2BP2
CRYL1	6.43309674070829e-21	0.333585147771968	0.24	0.175	2.39240434690201e-16	CRYL1
TBXAS1	6.53007237022595e-21	0.122786435854095	0.13	0.093	2.42846861376333e-16	TBXAS1
AC139491.2	6.61951097442679e-21	2.51756991139475	0.025	0.004	2.46172993627958e-16	AC139491.2
AC239799.1	6.6348165822117e-21	0.236510908368585	0.29	0.232	2.46742193875871e-16	AC239799.1
AC124319.1	6.81398443068876e-21	2.45111510956168	0.02	0.003	2.53405266992884e-16	AC124319.1
MRPS24	6.89506879912781e-21	-0.0142302519034652	0.089	0.061	2.56420713570764e-16	MRPS24
AKNA	7.2387972266731e-21	-0.42915684822954	0.103	0.099	2.69203630062746e-16	AKNA
CYP4V2	7.28555018222546e-21	0.596540900743557	0.149	0.095	2.70942325726783e-16	CYP4V2
GNS	7.33039112029484e-21	0.209679031091369	0.298	0.233	2.72609915372645e-16	GNS
CX3CL1	7.44949184694923e-21	0.51264907640954	0.151	0.095	2.77039152296195e-16	CX3CL1
VSIG2	7.51573882974395e-21	0.410187136079166	0.367	0.313	2.79502811339348e-16	VSIG2
C1orf56	7.52079999468721e-21	-0.540642900612763	0.205	0.24	2.79691031002423e-16	C1orf56
GYPC	7.78368990891688e-21	-0.488356522639744	0.219	0.264	2.8946764402271e-16	GYPC
LGALS9	7.94712585291608e-21	-0.0897319771476213	0.43	0.398	2.95545663344096e-16	LGALS9
KPNB1	7.96049084749865e-21	-0.228137469283622	0.483	0.495	2.96042694127627e-16	KPNB1
PKN1	7.98387480290791e-21	0.0713018928165352	0.32	0.268	2.96912320045342e-16	PKN1
ZNF827	8.07643540326992e-21	0.638885478688689	0.152	0.095	3.00354556212205e-16	ZNF827
JUND	8.08442989960253e-21	0.201757625686557	0.711	0.669	3.00651863536319e-16	JUND
ZFP14	8.27594737664974e-21	0.467390136813468	0.168	0.116	3.07774206990227e-16	ZFP14
COQ4	8.32379390271258e-21	0.316336354389352	0.318	0.244	3.09553571447978e-16	COQ4
JAK1	8.35012761743191e-21	0.103847937682966	0.547	0.477	3.10532895964675e-16	JAK1
AKR1C2	8.57781409948667e-21	0.0999664651264829	0.065	0.041	3.1900032854581e-16	AKR1C2
AL592490.1	8.70530860130538e-21	2.07549658971778	0.024	0.004	3.23741721573946e-16	AL592490.1
NEIL1	9.03029398203145e-21	0.374079133751843	0.104	0.066	3.35827602897768e-16	NEIL1
TEKT4	9.04740129101232e-21	1.89567343673918	0.028	0.007	3.36463806611457e-16	TEKT4
TMEM14B	9.05015976747716e-21	-0.292205950307284	0.478	0.521	3.36566391592708e-16	TMEM14B
NDUFA2	9.14781201784662e-21	-0.076949244509301	0.7	0.671	3.40197981131698e-16	NDUFA2
CPA1	9.21491673940017e-21	0.965756397912527	0.086	0.044	3.42693538621553e-16	CPA1
SEC61B	9.60728477460322e-21	-0.098020965312605	0.786	0.772	3.57285313482719e-16	SEC61B
MIB1	9.83094115135125e-21	0.414585669536459	0.222	0.155	3.65602870477602e-16	MIB1
SPPL3	9.87638092512115e-21	0.247347956076262	0.241	0.184	3.6729273022433e-16	SPPL3
TMEM205	1.02059528501134e-20	0.143071402146482	0.515	0.437	3.79549180542866e-16	TMEM205
TMPO	1.02137001383521e-20	0.162217360631966	0.28	0.219	3.79837294445177e-16	TMPO
TRA2A	1.03965780327555e-20	-0.0514713745142484	0.391	0.354	3.86638340460145e-16	TRA2A
AKR1C1	1.04025764517576e-20	0.555605202200319	0.17	0.112	3.86861415664412e-16	AKR1C1
GSTP1	1.1028591038891e-20	0.0893101936858165	0.933	0.896	4.10142272145317e-16	GSTP1
ATP5PB	1.13127702129334e-20	-0.183047795831665	0.584	0.592	4.20710611448781e-16	ATP5PB
MRPL41	1.13385333777072e-20	0.122598803506151	0.634	0.557	4.21668717783552e-16	MRPL41
RPN1	1.13734164914948e-20	0.0550211238813414	0.567	0.502	4.22965985902199e-16	RPN1
TNS2	1.15375511785308e-20	0.260896349347319	0.183	0.132	4.29069990778383e-16	TNS2
PPHLN1	1.15680053796491e-20	0.107152680870789	0.359	0.298	4.30202552063771e-16	PPHLN1
EIF1AX	1.15777259870171e-20	-0.109873280720928	0.673	0.658	4.3056405173118e-16	EIF1AX
RNMT	1.22446684657413e-20	-0.366104207625218	0.358	0.402	4.55366975572452e-16	RNMT
AATF	1.26222153915313e-20	0.925042328629984	0.068	0.031	4.69407568195657e-16	AATF
PIH1D1	1.26661526603527e-20	-0.372315871151087	0.32	0.358	4.71041551285858e-16	PIH1D1
FAM162A	1.34899279837982e-20	-0.104614669608571	0.549	0.525	5.01676931789473e-16	FAM162A
JMJD8	1.3842184065412e-20	0.404075683860885	0.193	0.138	5.14776983208607e-16	JMJD8
GNAI2	1.38737916954827e-20	-0.0136662858774261	0.521	0.47	5.15952439363307e-16	GNAI2
IFT22	1.38995296713857e-20	0.484830237612751	0.247	0.175	5.16909608949161e-16	IFT22
ATXN2	1.39413380929876e-20	0.252869620166099	0.278	0.211	5.18464422340115e-16	ATXN2
AL353622.1	1.40442202903844e-20	1.01238778449134	0.055	0.024	5.22290508379104e-16	AL353622.1
TMUB2	1.40480478967447e-20	-0.513181500678167	0.203	0.241	5.2243285323204e-16	TMUB2
DENND11	1.41067524840923e-20	0.553320051162517	0.037	0.015	5.24616018130909e-16	DENND11
SIM2	1.41904467486903e-20	1.35066078747738	0.05	0.019	5.27728524137042e-16	SIM2
ITGA1	1.42378199627811e-20	-0.108586129616761	0.248	0.221	5.29490286595865e-16	ITGA1
HDGFL3	1.4352138840605e-20	0.357828719820646	0.13	0.085	5.33741691343259e-16	HDGFL3
XRCC4	1.5287733909784e-20	-0.627669680503334	0.139	0.188	5.68535536370959e-16	XRCC4
EML4	1.54006081954432e-20	0.0957556631905153	0.382	0.32	5.72733218180336e-16	EML4
C12orf65	1.56777235453793e-20	0.363579458674288	0.176	0.123	5.83038860929109e-16	C12orf65
OXCT1	1.59829971650941e-20	0.672384687345267	0.11	0.065	5.94391681572685e-16	OXCT1
NFIB	1.63701161207753e-20	0.0591959356798542	0.429	0.368	6.08788248415512e-16	NFIB
ARHGEF12	1.68532295636317e-20	0.241631380226253	0.428	0.348	6.26754754241898e-16	ARHGEF12
SLC7A7	1.70213681375343e-20	0.333912132799755	0.207	0.147	6.33007659666763e-16	SLC7A7
ZNF593	1.70804053225338e-20	-0.279932825978406	0.384	0.406	6.3520319353971e-16	ZNF593
KLF6	1.72360860711408e-20	0.188844239222359	0.79	0.75	6.40992804899654e-16	KLF6
DENR	1.75281835757105e-20	0.232172633438105	0.381	0.303	6.51855618997098e-16	DENR
CTSE	1.84681290012639e-20	-0.260502945077832	0.506	0.52	6.86811249428002e-16	CTSE
TPPP3	1.84799928859087e-20	0.147964718836502	0.299	0.239	6.8725245543406e-16	TPPP3
TES	1.86559157468481e-20	-0.192476660451222	0.418	0.414	6.93794850709532e-16	TES
FRGCA	1.88530224201617e-20	2.0183118573448	0.027	0.007	7.01125050783393e-16	FRGCA
PSMB3	1.91992506901454e-20	0.621240540257408	0.104	0.058	7.14000933915818e-16	PSMB3
PRDX6	1.92615522997574e-20	-0.107425023502756	0.679	0.665	7.16317868475678e-16	PRDX6
NOTCH3	1.96539389211216e-20	-0.0218601598689723	0.201	0.162	7.3091033453759e-16	NOTCH3
HOOK2	1.98417116646016e-20	0.387262644099771	0.384	0.31	7.37893415094869e-16	HOOK2
HMGN3	2.10085050005301e-20	0.033960510319109	0.612	0.549	7.81285292464713e-16	HMGN3
ZNF493	2.14717252326351e-20	0.106515795198136	0.12	0.086	7.98511989676467e-16	ZNF493
IDI1	2.21265185814458e-20	-0.368445854522873	0.268	0.287	8.22863099525386e-16	IDI1
MAP4K1	2.28654209365536e-20	0.147388333624272	0.047	0.028	8.5034213920949e-16	MAP4K1
HES4	2.30841731331124e-20	0.331514025408288	0.35	0.275	8.58477314647318e-16	HES4
PSMD8	2.34348670183439e-20	0.202815958849273	0.686	0.611	8.71519269545193e-16	PSMD8
ERVK3-1	2.37875954195076e-20	1.3703870027158	0.053	0.02	8.84636886056069e-16	ERVK3-1
LINC02615	2.38262503004369e-20	4.05247150538114	0.017	0.001	8.86074422422949e-16	LINC02615
AL355472.1	2.41354533948937e-20	-0.998130078929345	0.048	0.091	8.97573376302701e-16	AL355472.1
HOXC9	2.4441461300244e-20	1.35323162517823	0.052	0.02	9.08953504294774e-16	HOXC9
POLE3	2.54644629159376e-20	0.209713706212615	0.246	0.186	9.46997911380802e-16	POLE3
TGFB1I1	2.56717608763629e-20	0.387779261906079	0.241	0.173	9.5470711523106e-16	TGFB1I1
FOSB	2.59809533577143e-20	0.371967735095563	0.398	0.313	9.66205674420037e-16	FOSB
HOTAIRM1	2.64370147622363e-20	0.325309599653168	0.135	0.092	9.83166141992805e-16	HOTAIRM1
SSBP2	2.64841062531293e-20	0.277654652505215	0.188	0.134	9.84917427447624e-16	SSBP2
LAMTOR4	2.65667531286441e-20	-0.1273689398691	0.735	0.729	9.87990982101147e-16	LAMTOR4
SYCN	2.7186060589985e-20	1.27192792818211	0.059	0.026	1.01102240728095e-15	SYCN
CCDC82	2.72517839061576e-20	0.125141730474763	0.245	0.193	1.01346659168609e-15	CCDC82
PCNX2	2.75965952340407e-20	0.808674294755833	0.121	0.069	1.02628978015874e-15	PCNX2
PCDHB7	2.89265147912405e-20	1.73983288976553	0.03	0.008	1.07574815857144e-15	PCDHB7
IRF1	2.89752270422753e-20	0.243837967438081	0.312	0.242	1.07755971847517e-15	IRF1
MMP1	2.96758943584609e-20	0.429889783767807	0.292	0.222	1.1036168352968e-15	MMP1
MYO6	2.97432052881579e-20	0.335980330763658	0.489	0.411	1.10612006146131e-15	MYO6
RAC3	2.99489323189623e-20	1.30905185087838	0.065	0.031	1.11377084400989e-15	RAC3
SEPTIN11	3.03447444143987e-20	1.1873593913056	0.086	0.044	1.12849070002707e-15	SEPTIN11
DYNLL1	3.10373864208562e-20	-0.0176778095776693	0.901	0.862	1.15424936360522e-15	DYNLL1
LSM7	3.14122852520547e-20	-0.0733297355514897	0.676	0.645	1.16819147623866e-15	LSM7
PROM1	3.31434596024183e-20	0.367263599911022	0.263	0.195	1.23257211915434e-15	PROM1
GLTP	3.38688495417639e-20	0.389353617659847	0.23	0.165	1.25954864560866e-15	GLTP
MYO10	3.41926411083509e-20	0.560004008164737	0.241	0.171	1.27159013017846e-15	MYO10
PRR4	3.45902762271723e-20	-0.685626428129093	0.118	0.166	1.28637778261231e-15	PRR4
GJB5	3.63688937988666e-20	1.71048838804019	0.04	0.013	1.35252279148605e-15	GJB5
DUOXA2	3.68484521094046e-20	0.245382716249241	0.192	0.148	1.37035708549665e-15	DUOXA2
MUC3A	3.75075026707028e-20	1.24056792052754	0.096	0.055	1.39486651682077e-15	MUC3A
AHSA1	3.87295598553811e-20	-0.304712243763322	0.368	0.392	1.44031360146177e-15	AHSA1
SSR1	4.00418261528351e-20	-0.321380623370946	0.407	0.447	1.48911547279778e-15	SSR1
LPIN2	4.03190835373152e-20	-0.414282330987965	0.244	0.275	1.49942639766922e-15	LPIN2
OPTN	4.06085899007039e-20	0.260631302230323	0.452	0.367	1.51019284981728e-15	OPTN
PDE7A	4.06801850906492e-20	0.146665477627614	0.168	0.125	1.51285540333615e-15	PDE7A
CHMP1B	4.08390476339485e-20	-0.319421753680704	0.414	0.457	1.51876334245891e-15	CHMP1B
CARHSP1	4.14910473249245e-20	0.195301037643866	0.577	0.491	1.54301055896662e-15	CARHSP1
PAIP2	4.34521614192755e-20	-0.259814420495468	0.486	0.508	1.61594243102144e-15	PAIP2
PCDHGA9	4.36463555892682e-20	3.54637146429593	0.017	0.001	1.62316431800929e-15	PCDHGA9
MBD6	4.3789544967682e-20	0.433108234688835	0.2	0.141	1.62848938780313e-15	MBD6
RGL3	4.42131804494026e-20	0.776134745666079	0.097	0.056	1.64424396773283e-15	RGL3
PLP2	4.47277466030521e-20	0.0967038490769492	0.696	0.621	1.6633801684209e-15	PLP2
HNMT	4.60415831154085e-20	0.0117421661943884	0.517	0.466	1.71224043447893e-15	HNMT
FAM135A	4.65941915321366e-20	0.610208968245302	0.202	0.137	1.73279138888863e-15	FAM135A
POMP	4.68013868920537e-20	-0.094244808387518	0.811	0.798	1.74049677712858e-15	POMP
HPS1	4.73525733121159e-20	-0.560031471943657	0.188	0.239	1.76099484890428e-15	HPS1
HTATIP2	4.91693107927744e-20	0.185432636327875	0.47	0.39	1.82855749907249e-15	HTATIP2
RCN1	4.92998049346716e-20	0.321341052317496	0.422	0.337	1.8334104457155e-15	RCN1
TMEM141	4.97550442840681e-20	0.109123329086434	0.54	0.467	1.85034034188021e-15	TMEM141
DBNDD2	5.14842761941101e-20	-0.496760885261504	0.064	0.052	1.91464874738276e-15	DBNDD2
CD36	5.18140349192459e-20	-0.884045499286823	0.063	0.112	1.92691214461184e-15	CD36
HABP2	5.20766537022381e-20	1.1816484053713	0.05	0.019	1.93667867453253e-15	HABP2
AURKAIP1	5.37032612296773e-20	0.061789072200457	0.693	0.625	1.99717058187047e-15	AURKAIP1
CHFR	5.37841140905379e-20	0.388116662063297	0.111	0.071	2.00017741891301e-15	CHFR
SMIM32	5.45140359001137e-20	-1.61062275821619	0.018	0.047	2.02732248108933e-15	SMIM32
ZFYVE21	5.58321993907896e-20	0.339773628768286	0.361	0.281	2.07634366314407e-15	ZFYVE21
PDZD8	5.58975408523333e-20	0.563044603062556	0.231	0.182	2.07877364675742e-15	PDZD8
CXCL14	5.60539540999862e-20	0.710111999571648	0.184	0.127	2.08459049902439e-15	CXCL14
EI24	5.74695382139794e-20	0.261790587424928	0.491	0.406	2.13723465663968e-15	EI24
CLDN1	5.82236944331845e-20	0.213930643178587	0.381	0.306	2.1652809722757e-15	CLDN1
NPTXR	6.03674282210622e-20	1.00934308758594	0.054	0.024	2.24500428811308e-15	NPTXR
ROGDI	6.07142842940639e-20	0.586909056579194	0.175	0.117	2.25790351861194e-15	ROGDI
CST3	6.11993374655043e-20	0.0153519621105835	0.944	0.925	2.27594216100464e-15	CST3
DDX23	6.15710022664989e-20	0.369371395630533	0.218	0.156	2.28976400328883e-15	DDX23
DPYSL2	6.24548737373805e-20	-0.227818461134928	0.334	0.334	2.32263429941944e-15	DPYSL2
ACMSD	6.36394820963923e-20	2.14926697583094	0.024	0.004	2.36668869968273e-15	ACMSD
STX16	6.47350581506841e-20	0.0915990533732156	0.319	0.265	2.40743207756579e-15	STX16
KRTCAP2	6.55364223370827e-20	-0.0543542332821465	0.781	0.747	2.43723401029377e-15	KRTCAP2
TBCB	6.58154462574815e-20	0.259354803994885	0.603	0.526	2.44761063086948e-15	TBCB
CD2	6.6638607136575e-20	-0.966961513230443	0.077	0.112	2.47822316080209e-15	CD2
EEF1A2	6.7843727803931e-20	0.44707113421759	0.058	0.036	2.52304039330039e-15	EEF1A2
OXA1L	6.80499598258362e-20	-0.360793927199603	0.341	0.379	2.53070995596302e-15	OXA1L
ZNF69	6.87971475482671e-20	0.790215075689544	0.068	0.033	2.5584971201725e-15	ZNF69
PSMB7	6.88717734860948e-20	0.0881885335793909	0.585	0.513	2.56127238417438e-15	PSMB7
TNFRSF14	6.93155851892159e-20	0.224493333966092	0.435	0.356	2.57777729760175e-15	TNFRSF14
RORA	7.13852892241016e-20	-0.632963971678983	0.164	0.216	2.65474752095512e-15	RORA
DIP2B	7.232695355151e-20	0.238983826484861	0.179	0.132	2.6897670756271e-15	DIP2B
ARHGAP6	7.23578804453557e-20	-0.813710265339505	0.046	0.088	2.69091721588233e-15	ARHGAP6
ATP6V1F	7.29192694868198e-20	-0.151914989265502	0.685	0.68	2.71179471294534e-15	ATP6V1F
GJB4	7.3094949139445e-20	0.909106541632443	0.072	0.036	2.71832806354682e-15	GJB4
SEC16A	7.35214180773282e-20	0.320434796219479	0.234	0.171	2.73418801687776e-15	SEC16A
GOLGA7B	7.36233713547815e-20	-1.61409458079704	0.021	0.051	2.73797955731297e-15	GOLGA7B
PDXDC1	7.4173500884705e-20	0.278171195660002	0.418	0.335	2.7584383244013e-15	PDXDC1
SERPINE1	7.46383175116395e-20	-0.264689344503795	0.204	0.196	2.77572438994036e-15	SERPINE1
DNAJB6	7.46621626696329e-20	-0.152275085279204	0.558	0.549	2.77661116752098e-15	DNAJB6
ANKRD10	7.51884441482336e-20	-0.14571929733141	0.451	0.433	2.79618304942866e-15	ANKRD10
CBX5	7.56737455006475e-20	0.0144445542800134	0.275	0.236	2.81423092142358e-15	CBX5
GABARAP	7.79127623275192e-20	-0.180028973520759	0.635	0.642	2.89749771819811e-15	GABARAP
ALG13	7.8785268568964e-20	0.302514896162175	0.297	0.229	2.9299453528112e-15	ALG13
FERMT1	7.94977633968583e-20	-0.586718179350659	0.16	0.196	2.95644232296576e-15	FERMT1
PEBP1	7.99407833784113e-20	0.128711703795936	0.742	0.666	2.97291779305974e-15	PEBP1
DNAJA4	8.08895724265221e-20	-0.521196868002948	0.156	0.168	3.00820230896993e-15	DNAJA4
HNRNPA1L2	8.18307809869466e-20	-0.073868169324243	0.227	0.203	3.04320491412356e-15	HNRNPA1L2
RABGGTB	8.30210349397445e-20	-0.383552519560421	0.313	0.355	3.08746926837416e-15	RABGGTB
CCL3	8.35028701425319e-20	-2.72806264059549	0.007	0.028	3.10538823773062e-15	CCL3
LINC00623	8.44224350094334e-20	0.834010631407841	0.047	0.02	3.13958593556582e-15	LINC00623
ATM	8.65097825792701e-20	-0.0327597369630479	0.256	0.218	3.21721230434047e-15	ATM
SCAMP2	8.84938893283385e-20	-0.0991347333062452	0.371	0.344	3.29099925023158e-15	SCAMP2
FSIP2	8.85418323992005e-20	1.06589705768206	0.045	0.017	3.29278220509387e-15	FSIP2
NKD2	9.04767882756265e-20	1.07268529939864	0.054	0.022	3.36474127918227e-15	NKD2
KLK7	9.0627827121203e-20	-0.829443906390335	0.094	0.13	3.37035826281042e-15	KLK7
PSMA2	9.07022597849112e-20	0.200435449992258	0.102	0.066	3.37312633914106e-15	PSMA2
RO60	9.07832234413237e-20	0.563863612487697	0.072	0.038	3.37613729655939e-15	RO60
PNMA6A	9.18143984984394e-20	-3.6680393734136	0.001	0.014	3.41448566575846e-15	PNMA6A
SNHG12	9.2273600606223e-20	-0.599676427541537	0.157	0.191	3.43156293294483e-15	SNHG12
SMARCE1	9.24215377905394e-20	-0.305111957561947	0.413	0.449	3.43706456889237e-15	SMARCE1
RPN2	1.01350881248633e-19	-0.109635889727595	0.564	0.54	3.76913792275542e-15	RPN2
GRB2	1.02010121556864e-19	-0.395000008905026	0.299	0.336	3.79365441057821e-15	GRB2
SAMD9L	1.02403340732742e-19	0.41100810981002	0.238	0.17	3.80827783850994e-15	SAMD9L
CD47	1.02443662446994e-19	0.175480449732582	0.602	0.521	3.80977736274125e-15	CD47
AL121839.2	1.0342186982935e-19	1.47585223270454	0.035	0.01	3.84615591708371e-15	AL121839.2
MAGEA4-AS1	1.04268445933948e-19	7.08716340514549	0.011	0	3.87763923583759e-15	MAGEA4-AS1
RASSF5	1.06413651130782e-19	-0.343567766316393	0.135	0.126	3.95741727190264e-15	RASSF5
AC016065.1	1.10323274757106e-19	0.873277809209549	0.096	0.052	4.10281226494202e-15	AC016065.1
FYN	1.11738156070441e-19	-0.347241979373564	0.165	0.162	4.15543028610362e-15	FYN
IER5	1.15230500444671e-19	0.21665522062307	0.234	0.178	4.28530708103687e-15	IER5
UQCRFS1	1.15299287597065e-19	-0.231787946772105	0.492	0.514	4.28786520644725e-15	UQCRFS1
CD40	1.16201615390938e-19	0.108496365414126	0.231	0.196	4.3214218747736e-15	CD40
KIAA1211	1.17762642318694e-19	1.64989292346663	0.041	0.014	4.37947490518993e-15	KIAA1211
H6PD	1.18316575285294e-19	0.27472521236291	0.238	0.181	4.40007511828481e-15	H6PD
SSSCA1	1.20652555148196e-19	-0.312959211310534	0.275	0.307	4.48694787340627e-15	SSSCA1
SIRT7	1.25362221130727e-19	-0.385633616417191	0.279	0.315	4.66209564163062e-15	SIRT7
MR1	1.29356058223478e-19	0.282472121814897	0.138	0.094	4.81062244927291e-15	MR1
ANKRD13A	1.30444068283388e-19	0.269397468232482	0.156	0.112	4.85108445539091e-15	ANKRD13A
ZNHIT1	1.34195081930299e-19	0.135733865128468	0.757	0.679	4.9905809019059e-15	ZNHIT1
UBA7	1.35071036487367e-19	0.253996923762379	0.17	0.124	5.02315677592871e-15	UBA7
TSC22D1	1.3519740570083e-19	0.0764913048888352	0.698	0.627	5.02785632060815e-15	TSC22D1
RAB6A	1.36591600126136e-19	0.0131913349976855	0.484	0.433	5.07970501709088e-15	RAB6A
ZYX	1.37710352548706e-19	-0.309343299176155	0.377	0.405	5.12131030093381e-15	ZYX
TRIM56	1.4241481754845e-19	0.506633213670794	0.245	0.174	5.29626464980932e-15	TRIM56
NABP1	1.44621642175357e-19	-0.572919601475499	0.179	0.223	5.37833425085935e-15	NABP1
GRK2	1.54416731790749e-19	0.0739823453926463	0.272	0.224	5.74260383856616e-15	GRK2
NET1	1.54523286678671e-19	0.314837366633088	0.438	0.353	5.74656650829308e-15	NET1
DZIP3	1.57543920609128e-19	0.62969663984217	0.128	0.077	5.85890086353285e-15	DZIP3
NME1	1.5842743992038e-19	-0.187939857476183	0.46	0.46	5.89175806319903e-15	NME1
GET3	1.58792375824422e-19	0.862061980725772	0.064	0.029	5.90532966453441e-15	GET3
CCDC18-AS1	1.60665459574018e-19	1.25561769794743	0.047	0.018	5.97498777609817e-15	CCDC18-AS1
RPL6	1.60678244731219e-19	-0.092355416395558	0.957	0.954	5.97546324330929e-15	RPL6
PPCS	1.64741318539537e-19	-0.129345009732287	0.501	0.485	6.12656489516682e-15	PPCS
CLINT1	1.66216512424406e-19	0.255645021395542	0.503	0.418	6.18142588055123e-15	CLINT1
PDE9A	1.68604089772941e-19	0.725429175699269	0.08	0.045	6.27021749456591e-15	PDE9A
MAP7D2	1.76652252251231e-19	2.43993596952915	0.025	0.005	6.56952060897103e-15	MAP7D2
ATR	1.76710834398765e-19	0.434287859462928	0.128	0.082	6.57169922045565e-15	ATR
PLAAT3	1.86554428160817e-19	0.330770347131754	0.109	0.068	6.93777262887264e-15	PLAAT3
CCR7	1.93071324325957e-19	-1.5101102080541	0.021	0.049	7.18012948035803e-15	CCR7
PTPN6	1.96261470910316e-19	-0.502386252702106	0.18	0.213	7.29876784168374e-15	PTPN6
WDR34	1.97334224242431e-19	0.367644516219826	0.28	0.208	7.33866246535177e-15	WDR34
HP1BP3	2.19624970630618e-19	0.0193919326358115	0.543	0.486	8.16763303278206e-15	HP1BP3
GSTK1	2.2024132568562e-19	-0.0260273758644667	0.679	0.631	8.19055466092252e-15	GSTK1
PET100	2.2298264593132e-19	-0.123824111031322	0.69	0.681	8.29250161953986e-15	PET100
SNX7	2.2497074232627e-19	0.406428975302197	0.204	0.146	8.36643693637166e-15	SNX7
CCSER1	2.2734965338436e-19	1.41846471147855	0.052	0.021	8.45490625971098e-15	CCSER1
NDUFS8	2.2935249173759e-19	0.0395138998726849	0.63	0.568	8.52938981522923e-15	NDUFS8
CNIH4	2.29783125665308e-19	-0.186984426894308	0.485	0.486	8.54540466036715e-15	CNIH4
ERP29	2.35691580296956e-19	0.0376632635514458	0.668	0.609	8.7651341796635e-15	ERP29
SCP2	2.40546570317254e-19	0.0390657117317494	0.731	0.673	8.94568640352837e-15	SCP2
PDLIM5	2.42090577823852e-19	0.158071117422776	0.527	0.452	9.00310649869122e-15	PDLIM5
HEPACAM2	2.4642232306256e-19	1.38342738201816	0.036	0.011	9.16419977237356e-15	HEPACAM2
SGMS2	2.56111443422643e-19	0.114036344210889	0.227	0.18	9.52452846944469e-15	SGMS2
HINT1	2.57531471420142e-19	-0.0279619975122172	0.884	0.863	9.57733789064366e-15	HINT1
TGFBR1	2.69549211748299e-19	0.33335249741438	0.193	0.136	1.00242656357075e-14	TGFBR1
UNC5B-AS1	2.70080034571821e-19	-0.836981166702989	0.075	0.111	1.00440064056914e-14	UNC5B-AS1
GMNN	2.71442834673698e-19	0.535703722683284	0.21	0.144	1.00946875786802e-14	GMNN
SRGAP2	2.7696039338201e-19	0.131492682032981	0.187	0.144	1.02998800694836e-14	SRGAP2
MS4A8	2.89165399179422e-19	0.638989093359313	0.18	0.121	1.07537720300835e-14	MS4A8
PLEKHJ1	2.90543265360085e-19	-0.145286685945933	0.345	0.327	1.08050134954762e-14	PLEKHJ1
LIPA	3.01609405256871e-19	-0.515278622011602	0.227	0.276	1.12165521720978e-14	LIPA
HOTAIR	3.03878969488457e-19	3.62980427048298	0.017	0.002	1.13009549963062e-14	HOTAIR
MFAP5	3.09382976477543e-19	0.949184338662298	0.093	0.049	1.15056435122234e-14	MFAP5
ERCC5	3.15494011901984e-19	0.347609559825504	0.22	0.162	1.17329068086229e-14	ERCC5
GMDS	3.19443156165251e-19	-0.323161992463403	0.268	0.279	1.18797715346295e-14	GMDS
NAA20	3.21500610609918e-19	-0.287488152148926	0.426	0.467	1.19562862079722e-14	NAA20
RAD23A	3.21674162553206e-19	-0.144749931737193	0.581	0.575	1.19627404311912e-14	RAD23A
TMEM187	3.24600209435362e-19	0.620385053692438	0.083	0.049	1.20715571886917e-14	TMEM187
YPEL5	3.37024645937699e-19	-0.0208362636607926	0.449	0.405	1.25336095577771e-14	YPEL5
USO1	3.40416717629199e-19	0.276789866980164	0.338	0.265	1.26597573119123e-14	USO1
TMEM245	3.41470967316e-19	0.337979754690658	0.293	0.22	1.26989638035147e-14	TMEM245
MON2	3.52624059118695e-19	0.406540042942158	0.167	0.113	1.31137361345652e-14	MON2
CNOT7	3.55481383650407e-19	-0.394675305900038	0.312	0.364	1.3219997176575e-14	CNOT7
[truncated: 14,792 more rows]
